# Supplementary material for: N-[2-(Methyl­sulfan­yl)phen­yl]-2-sulfanylbenzamide
Source: Acta Crystallogr Sect E Struct Rep Online. 2012 Jul 10;68(Pt 8):o2400. doi: 10.1107/S1600536812029765 (PMC3414324; doi:10.1107/S1600536812029765)
Supplement: Supplementary file 2 [file e-68-o2400-Isup2.hkl]

# 
# h,k,l, Fc-squared, Fo-squared, sigma(Fo-squared) and status flag 
# 
data_I
_shelx_title ' CH036 in P2(1)/c' 
_shelx_refln_list_code          4 
_shelx_F_calc_maximum      177.45 
_exptl_crystal_F_000       576.00 
_reflns_d_resolution_high  0.7500 
 
loop_ 
 _symmetry_equiv_pos_as_xyz 
 'x, y, z' 
 '-x, y+1/2, -z+1/2' 
 '-x, -y, -z' 
 'x, -y-1/2, z-1/2' 
 
_cell_length_a     7.9549 
_cell_length_b    22.7530 
_cell_length_c     8.0966 
_cell_angle_alpha  90.000 
_cell_angle_beta  118.787 
_cell_angle_gamma  90.000 
 
_shelx_F_squared_multiplier     1.000 
 
loop_ 
 _refln_index_h 
 _refln_index_k 
 _refln_index_l 
 _refln_F_squared_calc 
 _refln_F_squared_meas 
 _refln_F_squared_sigma 
 _refln_observed_status 
   1   0   0     2519.43     2925.78     32.34 o 
   2   0   0     4700.35     5361.90     58.94 o 
   3   0   0       81.28       72.17      2.04 o 
   4   0   0      753.62      763.04      8.92 o 
   5   0   0     2012.89     1847.45     19.44 o 
   6   0   0       29.16       37.95      5.04 o 
   7   0   0       21.43       39.68      5.89 o 
   8   0   0       27.87       27.58      7.34 o 
   9   0   0      181.76      175.59     16.52 o 
   1   1   0     2019.28     2518.74     19.87 o 
   2   1   0     3871.64     4522.48     32.74 o 
   3   1   0      755.94      759.89      6.05 o 
   4   1   0     1198.77     1384.62     10.37 o 
   5   1   0       70.85       73.47      2.13 o 
   6   1   0       57.55       61.79      5.16 o 
   7   1   0      393.49      377.88     12.41 o 
   8   1   0        0.19       -1.05      4.64 o 
   9   1   0      115.13      122.60      8.96 o 
   0   2   0      737.09      691.64     14.32 o 
   1   2   0      474.66      461.76      4.98 o 
   2   2   0     2084.20     2315.05     18.40 o 
   3   2   0     5726.07     6054.44     41.00 o 
   4   2   0     4735.42     4808.98     33.04 o 
   5   2   0       82.89       85.67      3.24 o 
   6   2   0      764.25      717.27      9.00 o 
   7   2   0      171.50      166.42      5.70 o 
   8   2   0      363.37      336.51      8.85 o 
   9   2   0      319.90      337.32     18.43 o 
   1   3   0      662.67      737.64      6.88 o 
   2   3   0     4989.74     5321.97     36.01 o 
   3   3   0     1470.03     1423.29     10.32 o 
   4   3   0       95.77      126.32      2.33 o 
   5   3   0       66.71       80.29      2.34 o 
   6   3   0      947.53      866.75     10.24 o 
   7   3   0      403.19      404.09      8.27 o 
   8   3   0      330.57      306.00      9.76 o 
   9   3   0       21.44       17.34      8.43 o 
   0   4   0     1059.38     1188.24     16.81 o 
   1   4   0     3086.16     3235.40     31.55 o 
   2   4   0      338.39      334.25      5.07 o 
   3   4   0     1155.73     1272.26      9.35 o 
   4   4   0      281.33      246.59      3.01 o 
   5   4   0     1226.48     1155.80     11.00 o 
   6   4   0      131.83      126.92      6.23 o 
   7   4   0      103.83      107.57      5.76 o 
   8   4   0      124.41      109.58      7.30 o 
   9   4   0      163.65      186.34      9.38 o 
   1   5   0       19.02       27.87      2.06 o 
   2   5   0      184.03      206.68      2.75 o 
   3   5   0      912.98      770.76      6.28 o 
   4   5   0       43.70       38.30      1.46 o 
   5   5   0       46.05       46.99      2.57 o 
   6   5   0      179.91      180.46      4.45 o 
   7   5   0       96.63      111.11      4.64 o 
   8   5   0       12.71       22.01      6.23 o 
   9   5   0      155.56      152.44      9.22 o 
   0   6   0     2540.50     2671.71     29.43 o 
   1   6   0     1126.82     1236.03     12.65 o 
   2   6   0     1625.18     1829.94     16.67 o 
   3   6   0      352.56      333.44      3.79 o 
   4   6   0      100.32       91.12      3.23 o 
   5   6   0     1142.94     1101.11     10.71 o 
   6   6   0      308.02      305.00      6.72 o 
   7   6   0      119.05      117.29      9.59 o 
   8   6   0      118.00      118.56      7.59 o 
   9   6   0       27.68       40.80      7.98 o 
   1   7   0      763.54      884.90      9.30 o 
   2   7   0      628.72      629.31      6.59 o 
   3   7   0     2483.76     2491.37     22.64 o 
   4   7   0       81.10       83.23      2.53 o 
   5   7   0       16.90       21.60      2.41 o 
   6   7   0      338.78      338.31      6.40 o 
   7   7   0       26.49       26.07      4.41 o 
   8   7   0      280.00      270.79      9.43 o 
   9   7   0       21.48       27.27      7.87 o 
   0   8   0     2697.48     3088.31     34.14 o 
   1   8   0     2569.06     2511.17     20.15 o 
   2   8   0     2850.68     3057.10     24.54 o 
   3   8   0      846.82      811.50      8.57 o 
   4   8   0      865.17      866.33      7.99 o 
   5   8   0      277.96      254.63      5.94 o 
   6   8   0      587.04      606.89      7.93 o 
   7   8   0        6.89       13.12      4.28 o 
   8   8   0       26.31       33.20      7.35 o 
   1   9   0       37.36       45.41      1.45 o 
   2   9   0      279.17      282.67      3.59 o 
   3   9   0      127.73      183.00      3.93 o 
   4   9   0      559.07      516.80      5.68 o 
   5   9   0      169.79      153.22      3.62 o 
   6   9   0       14.70       23.96      4.49 o 
   7   9   0      616.66      571.79     10.09 o 
   8   9   0        0.50       -0.18      5.97 o 
   0  10   0     9436.27    10089.56    109.01 o 
   1  10   0      467.41      473.86      4.82 o 
   2  10   0      335.70      275.29      3.09 o 
   3  10   0     1254.68     1258.00     11.16 o 
   4  10   0      156.80      164.82      3.35 o 
   5  10   0     2094.82     1972.53     17.63 o 
   6  10   0      184.27      186.94      4.98 o 
   7  10   0      238.27      239.92      6.98 o 
   8  10   0       34.73       36.36      6.66 o 
   1  11   0       63.67       73.66      1.87 o 
   2  11   0       68.04       77.36      2.01 o 
   3  11   0      100.75      115.68      2.54 o 
   4  11   0      636.30      617.15      6.81 o 
   5  11   0       26.06       40.44      3.72 o 
   6  11   0       44.25       41.54      3.65 o 
   7  11   0      163.12      169.86      6.37 o 
   8  11   0        5.88        4.92      5.60 o 
   0  12   0     1517.13     1692.49     19.90 o 
   1  12   0     2338.50     2461.57     20.11 o 
   2  12   0      381.14      432.17      4.03 o 
   3  12   0     1707.04     1779.34     14.09 o 
   4  12   0       74.16       70.30      2.59 o 
   5  12   0      489.47      439.93      9.12 o 
   6  12   0       11.44       18.16      3.64 o 
   7  12   0        4.71        7.41      4.50 o 
   8  12   0       12.55       20.14      5.98 o 
   1  13   0       28.98       19.05      1.52 o 
   2  13   0     1685.98     1610.39     11.32 o 
   3  13   0      575.40      555.72      5.94 o 
   4  13   0      287.91      261.68      5.29 o 
   5  13   0       30.23       36.54      2.93 o 
   6  13   0       92.03       85.24      4.15 o 
   7  13   0       28.14       38.01      5.28 o 
   8  13   0      198.07      185.69      9.15 o 
   0  14   0       94.37      154.43      4.47 o 
   1  14   0       25.20       26.38      1.69 o 
   2  14   0       15.30       19.82      1.54 o 
   3  14   0       25.06       35.21      2.11 o 
   4  14   0       84.67       87.55      3.40 o 
   5  14   0      707.90      652.03      8.17 o 
   6  14   0      197.26      217.69      5.65 o 
   7  14   0       44.03       42.70      6.32 o 
   8  14   0        6.73       13.28      7.18 o 
   1  15   0      541.73      533.51      5.46 o 
   2  15   0      612.66      628.89      6.05 o 
   3  15   0      260.81      238.51      3.87 o 
   4  15   0        1.45        2.80      2.59 o 
   5  15   0        0.01        1.29      2.83 o 
   6  15   0       37.62       36.76      6.32 o 
   7  15   0      416.75      430.49     13.32 o 
   8  15   0       75.83       92.85      9.49 o 
   0  16   0       50.48       42.89      3.29 o 
   1  16   0       65.53       40.92      2.05 o 
   2  16   0       68.98       64.35      2.32 o 
   3  16   0        5.79        8.79      2.44 o 
   4  16   0       40.21       38.61      4.86 o 
   5  16   0      323.18      329.06      6.77 o 
   6  16   0       37.17       43.85      5.04 o 
   7  16   0        4.50        6.10      5.43 o 
   1  17   0      518.94      513.20      6.65 o 
   2  17   0       47.09       62.27      2.69 o 
   3  17   0     1196.96     1143.87     12.61 o 
   4  17   0      111.98      100.88      4.01 o 
   5  17   0       33.25       38.78      3.90 o 
   6  17   0       78.36       90.22      5.59 o 
   7  17   0        6.80        3.28      5.55 o 
   0  18   0      133.44      120.24      5.35 o 
   1  18   0     1156.03     1144.59     11.72 o 
   2  18   0       43.10       55.72      3.07 o 
   3  18   0        6.92        9.75      2.80 o 
   4  18   0      241.64      242.23      5.67 o 
   5  18   0      996.82      930.90     10.84 o 
   6  18   0        0.21        0.73      4.85 o 
   7  18   0      156.46      164.55      8.43 o 
   1  19   0       18.82       27.02      2.79 o 
   2  19   0      222.82      198.83      4.77 o 
   3  19   0        3.24        4.42      2.97 o 
   4  19   0      136.30      128.91      7.25 o 
   5  19   0      127.09      121.29      4.67 o 
   6  19   0        7.87       -2.26      4.58 o 
   7  19   0       14.30       23.05      5.69 o 
   0  20   0      226.40      210.63     14.51 o 
   1  20   0      197.34      209.94      4.92 o 
   2  20   0      130.90      139.01      5.50 o 
   3  20   0      121.36      129.74      5.76 o 
   4  20   0      101.51      101.60      5.25 o 
   5  20   0      145.84      156.06      5.21 o 
   6  20   0      132.38      138.39      6.03 o 
   1  21   0      111.81      105.29      3.84 o 
   2  21   0      149.27      145.63      5.30 o 
   3  21   0      260.23      271.09      8.28 o 
   4  21   0        4.37       -0.30      4.70 o 
   5  21   0        0.87       -4.75      4.75 o 
   6  21   0        1.58       -0.08      6.38 o 
   0  22   0      313.00      358.40     16.10 o 
   1  22   0        5.83        8.23      3.14 o 
   2  22   0      674.04      622.91     21.31 o 
   3  22   0       82.82       77.56      6.45 o 
   4  22   0       10.06        9.98      4.98 o 
   5  22   0       45.00       51.73      5.52 o 
   6  22   0        1.63        2.14      6.76 o 
   1  23   0       73.51       79.68      3.98 o 
   2  23   0       74.35       72.54      5.45 o 
   3  23   0        0.54        4.07      4.66 o 
   4  23   0      127.21      156.00      7.65 o 
   5  23   0        2.71        7.66      5.61 o 
   6  23   0        0.15        4.65      7.10 o 
   0  24   0        1.43        7.91      4.32 o 
   1  24   0      367.47      342.47     12.33 o 
   2  24   0       27.97       36.75      4.71 o 
   3  24   0      120.99      127.28      6.68 o 
   4  24   0       57.92       71.61      7.84 o 
   5  24   0        2.84        0.32      5.63 o 
   1  25   0      301.25      301.45      9.23 o 
   2  25   0      387.14      403.93     10.68 o 
   3  25   0      348.59      323.44     10.04 o 
   4  25   0       75.88       89.53      6.37 o 
   5  25   0       26.31       22.45      6.26 o 
   0  26   0       76.04       72.26      7.00 o 
   1  26   0      132.75      122.54      5.96 o 
   2  26   0       15.09        8.62      5.60 o 
   3  26   0      135.36      139.76      9.25 o 
   4  26   0       40.34       54.43      6.44 o 
   1  27   0       47.62       56.85      5.39 o 
   2  27   0       58.49       74.98     10.23 o 
   3  27   0       19.43       20.25      6.69 o 
   4  27   0      106.29      135.16      9.62 o 
   1  28   0        0.08       -2.85      5.02 o 
   2  28   0      174.61      194.85      7.37 o 
   3  28   0      126.90      128.73     11.81 o 
   1  29   0        0.10        1.93      5.94 o 
   2  29   0        3.05       -5.54      5.54 o 
   0  30   0       82.27       89.89     13.89 o 
   1  30   0       83.56       79.98      7.91 o 
  -9   1   1      186.28      179.73     10.81 o 
  -8   1   1        9.22       13.55      4.46 o 
  -7   1   1       36.34       34.38      3.86 o 
  -6   1   1       17.85       15.27      2.00 o 
  -5   1   1      818.12      778.27      6.68 o 
  -4   1   1     1333.00     1234.10     10.99 o 
  -3   1   1       12.08        6.93      1.56 o 
  -2   1   1     4128.03     4398.70     38.04 o 
  -1   1   1       58.74      102.06      1.95 o 
   0   1   1     8030.03     7939.61     96.86 o 
   1   1   1     1198.56     1304.08     10.67 o 
   2   1   1     1785.88     1777.81     14.58 o 
   3   1   1       17.84       15.93      1.49 o 
   4   1   1        2.08        5.62      1.59 o 
   5   1   1      778.92      704.91      7.73 o 
   6   1   1       10.27       12.49      3.51 o 
   7   1   1      306.44      314.06     16.88 o 
   8   1   1       33.85       34.28      5.95 o 
  -9   2   1        0.02        9.11      6.15 o 
  -8   2   1        7.63        9.94      5.36 o 
  -7   2   1      432.15      419.38      8.11 o 
  -6   2   1      244.38      223.74      4.17 o 
  -5   2   1      610.07      641.33      5.79 o 
  -4   2   1      245.32      275.95      4.04 o 
  -3   2   1       59.08       58.18      1.58 o 
  -2   2   1     1242.13     1233.98     10.32 o 
  -1   2   1      992.78     1333.31      9.51 o 
   0   2   1      332.76      410.41      4.68 o 
   1   2   1       95.73       88.02      1.75 o 
   2   2   1       94.44       96.11      2.35 o 
   3   2   1     1491.41     1542.07     12.12 o 
   4   2   1      462.54      437.42      4.83 o 
   5   2   1      225.60      230.10      4.46 o 
   6   2   1       20.13       20.23      3.17 o 
   7   2   1      122.34      119.24      7.63 o 
   8   2   1        0.04        1.65      5.29 o 
  -9   3   1      124.83      115.82     14.37 o 
  -8   3   1       32.79       27.79      5.53 o 
  -7   3   1       81.36       80.66      4.63 o 
  -6   3   1       34.71       32.50      2.38 o 
  -5   3   1      226.76      221.34      4.35 o 
  -4   3   1      675.63      727.67      6.03 o 
  -3   3   1      834.78      880.67      9.32 o 
  -2   3   1     1391.73     1556.69     22.81 o 
  -1   3   1     3222.96     3475.57     25.16 o 
   0   3   1        6.92       10.26      1.12 o 
   1   3   1     2002.57     2330.17     20.51 o 
   2   3   1        0.20        1.82      0.99 o 
   3   3   1     1610.25     1729.10     13.47 o 
   4   3   1      590.22      538.71      5.51 o 
   5   3   1       96.94       91.54      3.53 o 
   6   3   1      476.53      463.93      8.11 o 
   7   3   1        8.17        7.30      4.22 o 
   8   3   1        7.75        5.37      5.69 o 
  -9   4   1        0.04       -1.30      6.53 o 
  -8   4   1       24.12       26.36      6.47 o 
  -7   4   1      349.97      355.59      6.59 o 
  -6   4   1      438.96      422.31      6.03 o 
  -5   4   1       38.70       36.21      1.97 o 
  -4   4   1       14.14       21.01      1.51 o 
  -3   4   1      814.49      743.00      6.87 o 
  -2   4   1     1545.72     1582.33     14.46 o 
  -1   4   1    14186.91    15628.24    118.66 o 
   0   4   1     1200.44     1501.72     15.07 o 
   1   4   1       22.09       35.09      1.41 o 
   2   4   1     2207.93     2485.28     22.20 o 
   3   4   1     2294.25     2379.73     18.10 o 
   4   4   1      268.52      231.50      3.58 o 
   5   4   1      544.70      547.53      8.10 o 
   6   4   1        8.11       18.46      3.37 o 
   7   4   1       63.01       59.96      5.08 o 
   8   4   1      330.42      310.33     10.26 o 
  -9   5   1       89.15       81.51      7.64 o 
  -8   5   1       76.13       79.56      6.27 o 
  -7   5   1        1.77        6.41      3.55 o 
  -6   5   1       24.39       22.99      2.55 o 
  -5   5   1        2.33        5.68      1.70 o 
  -4   5   1      874.75      924.66     14.59 o 
  -3   5   1      309.60      293.51      5.49 o 
  -2   5   1     1679.88     1724.65     13.14 o 
  -1   5   1     4248.92     4851.02     40.87 o 
   0   5   1      343.63      398.63      3.59 o 
   1   5   1      591.99      577.17      6.75 o 
   2   5   1      126.16      152.91      2.92 o 
   3   5   1     1057.73     1154.43     13.44 o 
   4   5   1       88.25       85.26      3.47 o 
   5   5   1       58.14       74.18      3.27 o 
   6   5   1       38.03       30.30      4.71 o 
   7   5   1        5.83        1.80      4.57 o 
   8   5   1      100.09      120.04      8.08 o 
  -9   6   1       56.79       49.61      7.40 o 
  -8   6   1      137.30      132.29      7.09 o 
  -7   6   1       84.33       77.15      4.29 o 
  -6   6   1      188.64      198.84      4.51 o 
  -5   6   1       91.48       87.87      3.01 o 
  -4   6   1       28.91       34.79      1.84 o 
  -3   6   1      106.15       85.61      1.91 o 
  -2   6   1     2016.94     2026.93     15.36 o 
  -1   6   1     2308.37     2558.58     20.11 o 
   0   6   1       46.26       74.12      1.72 o 
   1   6   1        0.05        1.38      1.07 o 
   2   6   1       50.75       66.83      2.07 o 
   3   6   1      270.07      259.18      3.81 o 
   4   6   1      439.58      395.09      5.28 o 
   5   6   1      634.00      623.77      7.42 o 
   6   6   1        6.26       10.18      3.23 o 
   7   6   1       47.13       53.10      6.13 o 
   8   6   1      208.09      249.73      9.57 o 
  -9   7   1        6.59       14.78      7.11 o 
  -8   7   1      180.62      206.75      8.25 o 
  -7   7   1       51.75       48.44      3.77 o 
  -6   7   1      521.34      503.22      7.39 o 
  -5   7   1     2284.26     2140.64     15.98 o 
  -4   7   1      247.43      233.78      4.31 o 
  -3   7   1      897.93      901.55      8.23 o 
  -2   7   1       37.46       35.41      1.09 o 
  -1   7   1      904.53     1029.79      7.99 o 
   0   7   1      902.13      968.58      7.66 o 
   1   7   1       10.79       11.19      1.20 o 
   2   7   1       82.92      132.26      2.93 o 
   3   7   1       23.74       37.35      1.95 o 
   4   7   1        7.71       10.88      2.05 o 
   5   7   1     1209.23     1155.94     11.49 o 
   6   7   1       39.66       35.51      3.72 o 
   7   7   1      434.24      406.52      8.23 o 
   8   7   1       39.56       43.63      6.87 o 
  -9   8   1        9.63        5.70      7.06 o 
  -8   8   1       72.54       79.70      5.62 o 
  -7   8   1      500.05      494.81      8.04 o 
  -6   8   1     1446.58     1339.82     14.33 o 
  -5   8   1      138.82      140.05      3.21 o 
  -4   8   1      407.42      422.40      6.30 o 
  -3   8   1       53.28       83.63      2.67 o 
  -2   8   1     1925.99     1937.59     14.73 o 
  -1   8   1      290.73      318.15      3.26 o 
   0   8   1     2870.44     3155.57     23.11 o 
   1   8   1     1416.82     1497.79     12.53 o 
   2   8   1      402.54      516.02      5.50 o 
   3   8   1       76.78       76.88      2.83 o 
   4   8   1     1519.62     1409.89     13.01 o 
   5   8   1       10.42       16.92      2.68 o 
   6   8   1      203.10      194.37      5.23 o 
   7   8   1        5.75        1.04      4.55 o 
   8   8   1      127.41      160.53      9.03 o 
  -9   9   1      336.72      354.34     21.31 o 
  -8   9   1       47.18       47.54      5.35 o 
  -7   9   1       48.15       47.99      3.93 o 
  -6   9   1      382.23      387.10      6.66 o 
  -5   9   1       49.40       45.37      2.54 o 
  -4   9   1      634.00      554.14      7.33 o 
  -3   9   1      100.13      118.39      3.18 o 
  -2   9   1      529.09      510.23      4.38 o 
  -1   9   1     3044.70     3337.38     24.15 o 
   0   9   1      340.89      440.18      4.20 o 
   1   9   1     2993.45     2998.74     23.99 o 
   2   9   1      250.29      289.46      4.08 o 
   3   9   1     1179.74     1094.13     10.32 o 
   4   9   1      809.43      720.58      8.82 o 
   5   9   1        0.30        1.73      2.55 o 
   6   9   1       86.66       95.54      6.36 o 
   7   9   1        0.10        0.66      4.93 o 
   8   9   1      177.89      204.18     11.73 o 
  -9  10   1       21.68       28.65      7.80 o 
  -8  10   1       55.79       54.82      5.66 o 
  -7  10   1        0.74        0.41      3.56 o 
  -6  10   1      607.11      583.97      7.87 o 
  -5  10   1       72.68       76.72      3.65 o 
  -4  10   1        6.31        4.32      1.90 o 
  -3  10   1     1188.89     1244.47     10.08 o 
  -2  10   1     1206.67     1327.91     10.42 o 
  -1  10   1     1064.92     1126.43      8.99 o 
   0  10   1      647.82      723.44      6.12 o 
   1  10   1     1394.38     1534.39     12.99 o 
   2  10   1       10.24        8.89      1.53 o 
   3  10   1        4.75        0.66      1.83 o 
   4  10   1     1019.90      943.07      9.63 o 
   5  10   1      575.69      529.11      7.43 o 
   6  10   1      161.99      164.65      8.85 o 
   7  10   1       31.76       26.04      5.09 o 
   8  10   1        2.48        7.71      7.12 o 
  -9  11   1       52.04       79.83     10.76 o 
  -8  11   1      110.53      109.49      6.20 o 
  -7  11   1       12.05       16.34      3.81 o 
  -6  11   1      132.57      120.08      7.00 o 
  -5  11   1     1570.58     1474.31     15.22 o 
  -4  11   1      116.61      116.73      3.16 o 
  -3  11   1     1729.16     1808.58     13.19 o 
  -2  11   1      504.80      620.30      5.27 o 
  -1  11   1     1523.97     1715.22     13.17 o 
   0  11   1     6527.91     6794.26     48.93 o 
   1  11   1        9.15       10.62      1.84 o 
   2  11   1     3116.34     2977.53     22.48 o 
   3  11   1       36.04       32.56      2.39 o 
   4  11   1       14.73       12.33      2.43 o 
   5  11   1     1196.34     1131.79     11.57 o 
   6  11   1        1.73        0.24      3.99 o 
   7  11   1      577.20      591.24     12.54 o 
   8  11   1       12.32       13.81      7.41 o 
  -8  12   1        0.00        3.74      6.28 o 
  -7  12   1      664.99      639.75     11.89 o 
  -6  12   1       50.21       44.66      3.17 o 
  -5  12   1      478.60      482.29      7.08 o 
  -4  12   1       26.35       29.37      2.44 o 
  -3  12   1      282.03      275.98      3.30 o 
  -2  12   1      706.84      648.19      5.56 o 
  -1  12   1      241.58      301.79      3.91 o 
   0  12   1        5.84        8.03      1.31 o 
   1  12   1        5.09       13.20      1.68 o 
   2  12   1      198.59      234.70      3.59 o 
   3  12   1      297.99      283.49      4.26 o 
   4  12   1       59.36       58.12      3.35 o 
   5  12   1       53.35       55.11      3.23 o 
   6  12   1       35.92       44.15      6.52 o 
   7  12   1      335.47      348.05      9.12 o 
   8  12   1        9.69        6.45      7.15 o 
  -8  13   1        7.12        2.81      7.86 o 
  -7  13   1      374.23      357.29      8.67 o 
  -6  13   1      120.50      117.82      4.11 o 
  -5  13   1      247.38      231.13      5.21 o 
  -4  13   1     1675.47     1609.34     16.31 o 
  -3  13   1      162.14      191.41      3.11 o 
  -2  13   1      758.59      776.47      6.91 o 
  -1  13   1     1575.08     1655.63     14.10 o 
   0  13   1       45.00       59.52      1.88 o 
   1  13   1     1848.94     1801.14     15.31 o 
   2  13   1      247.00      249.45      4.08 o 
   3  13   1     1902.87     1743.72     13.46 o 
   4  13   1     1001.74      911.22      9.65 o 
   5  13   1       72.66       76.90      4.34 o 
   6  13   1      468.15      441.34     11.89 o 
   7  13   1        0.06        4.51      5.18 o 
  -8  14   1      235.34      267.77     10.26 o 
  -7  14   1      255.48      273.61     11.75 o 
  -6  14   1      395.05      382.71      7.39 o 
  -5  14   1       79.52       75.56      3.73 o 
  -4  14   1      949.72      966.89     10.87 o 
  -3  14   1      278.59      270.14      3.50 o 
  -2  14   1     1821.95     1796.18     18.68 o 
  -1  14   1      693.11      674.05      7.63 o 
   0  14   1      938.48      957.52      8.32 o 
   1  14   1      111.84      117.51      2.60 o 
   2  14   1     1039.12      968.11      9.41 o 
   3  14   1     2496.85     2379.89     24.40 o 
   4  14   1      286.47      260.06      5.06 o 
   5  14   1      798.77      767.48     10.18 o 
   6  14   1        6.12        4.89      3.89 o 
   7  14   1       44.11       41.34      5.90 o 
  -8  15   1       28.13       34.18      7.39 o 
  -7  15   1      301.27      341.52      8.84 o 
  -6  15   1      386.24      391.83      6.89 o 
  -5  15   1        3.04        1.70      3.29 o 
  -4  15   1     1632.06     1560.44     18.25 o 
  -3  15   1      768.14      756.12      9.06 o 
  -2  15   1     1408.54     1363.12     12.25 o 
  -1  15   1      717.08      717.03      8.19 o 
   0  15   1        4.73        5.07      1.70 o 
   1  15   1      955.59      914.78      8.16 o 
   2  15   1      256.73      251.50      4.31 o 
   3  15   1      319.59      293.74      4.79 o 
   4  15   1      179.98      162.36      4.25 o 
   5  15   1       77.46       69.66      4.16 o 
   6  15   1      165.03      184.51      5.79 o 
   7  15   1       97.94      100.13      8.00 o 
  -8  16   1       34.16       39.83      6.57 o 
  -7  16   1      593.35      588.79     10.09 o 
  -6  16   1        1.90        4.00      3.32 o 
  -5  16   1       69.03       71.67      4.79 o 
  -4  16   1      166.33      147.63      6.34 o 
  -3  16   1      335.80      314.69      6.42 o 
  -2  16   1      271.11      289.52      4.65 o 
  -1  16   1     1197.89     1198.46     12.27 o 
   0  16   1        0.32        3.93      2.03 o 
   1  16   1      152.83      143.05      3.02 o 
   2  16   1      841.77      853.23     13.92 o 
   3  16   1       58.48       51.02      3.55 o 
   4  16   1        0.29       -1.41      2.93 o 
   5  16   1       63.64       65.81      4.85 o 
   6  16   1        6.26        7.38      4.87 o 
   7  16   1       78.22       74.08      7.60 o 
  -8  17   1       40.80       50.35      6.13 o 
  -7  17   1       92.60       88.13      5.52 o 
  -6  17   1      513.22      495.59      7.95 o 
  -5  17   1     1178.13     1161.43     14.09 o 
  -4  17   1        2.92        6.17      2.87 o 
  -3  17   1      843.03      826.54     11.18 o 
  -2  17   1       89.27       82.35      2.90 o 
  -1  17   1      493.44      512.76      7.48 o 
   0  17   1     2846.99     2718.87     22.69 o 
   1  17   1      462.49      479.90      7.64 o 
   2  17   1     1535.11     1430.42     12.17 o 
   3  17   1      360.04      344.00      5.69 o 
   4  17   1        3.18        2.41      3.58 o 
   5  17   1      862.53      836.75     12.69 o 
   6  17   1        4.56        1.41      5.09 o 
   7  17   1      226.90      218.51     12.11 o 
  -7  18   1       39.46       37.60      5.15 o 
  -6  18   1        9.66       13.25      3.82 o 
  -5  18   1       54.00       49.44      4.10 o 
  -4  18   1        0.67        4.12      3.05 o 
  -3  18   1      168.54      160.94      5.64 o 
  -2  18   1       47.82       53.25      2.76 o 
  -1  18   1      456.50      457.03      6.59 o 
   0  18   1      284.83      305.99      5.07 o 
   1  18   1      166.42      173.82      4.22 o 
   2  18   1      519.65      462.92      7.86 o 
   3  18   1      283.83      265.64      4.79 o 
   4  18   1        1.03        3.67      4.09 o 
   5  18   1       41.55       44.85      4.88 o 
   6  18   1      294.53      308.65      8.61 o 
  -7  19   1      189.15      211.37      7.44 o 
  -6  19   1      140.88      140.08      6.25 o 
  -5  19   1       32.19       32.90      4.00 o 
  -4  19   1      774.65      738.69     12.49 o 
  -3  19   1      734.84      733.65     12.41 o 
  -2  19   1     1419.96     1310.20     13.79 o 
  -1  19   1      513.05      517.79     11.61 o 
   0  19   1      161.80      152.48      6.18 o 
   1  19   1      595.16      580.53      8.74 o 
   2  19   1      554.49      593.93      9.24 o 
   3  19   1      268.63      255.21      8.88 o 
   4  19   1      864.98      800.85     17.12 o 
   5  19   1       54.70       47.08      5.29 o 
   6  19   1      234.85      233.25      7.86 o 
  -7  20   1       60.94       57.47      5.73 o 
  -6  20   1        6.08        8.93      4.17 o 
  -5  20   1      249.60      238.85      7.10 o 
  -4  20   1      609.56      566.94     12.54 o 
  -3  20   1       32.21       28.01      3.93 o 
  -2  20   1      130.51      136.86      4.63 o 
  -1  20   1      533.94      546.99     12.62 o 
   0  20   1      182.25      181.02      4.95 o 
   1  20   1      236.59      216.23      4.93 o 
   2  20   1        0.36        1.13      2.76 o 
   3  20   1       43.44       34.77      4.13 o 
   4  20   1       20.85       21.93      5.06 o 
   5  20   1       12.56       15.47      5.66 o 
   6  20   1       42.18       41.64      7.35 o 
  -7  21   1       60.73       53.88      5.95 o 
  -6  21   1       17.73       14.70      4.58 o 
  -5  21   1      228.32      238.28      6.48 o 
  -4  21   1       38.62       31.42      4.39 o 
  -3  21   1      375.88      381.39      9.17 o 
  -2  21   1        1.99        5.41      3.84 o 
  -1  21   1       55.08       51.21      3.78 o 
   0  21   1     2153.52     2147.76     20.80 o 
   1  21   1       46.55       41.42      3.13 o 
   2  21   1     2626.23     2459.07     21.90 o 
   3  21   1      173.39      175.06      5.93 o 
   4  21   1      133.17      149.88     11.09 o 
   5  21   1      692.26      713.71     14.57 o 
   6  21   1        0.90        2.80      6.78 o 
  -6  22   1       45.15       52.79      6.15 o 
  -5  22   1        0.23        3.73      5.27 o 
  -4  22   1      162.27      179.57      7.49 o 
  -3  22   1      226.94      213.37      7.19 o 
  -2  22   1     1355.55     1253.82     18.37 o 
  -1  22   1       81.46       83.14      4.33 o 
   0  22   1      259.96      247.42      7.17 o 
   1  22   1        0.28        0.67      3.25 o 
   2  22   1      195.76      180.54      5.23 o 
   3  22   1       11.04        7.34      4.37 o 
   4  22   1      237.88      233.47     13.94 o 
   5  22   1        9.88        8.71      6.57 o 
  -6  23   1       99.99      126.23      7.08 o 
  -5  23   1        3.28       14.01      6.08 o 
  -4  23   1      888.35      855.37     15.31 o 
  -3  23   1      105.43       97.50      6.13 o 
  -2  23   1      520.10      559.44     11.33 o 
  -1  23   1      691.92      680.26     10.41 o 
   0  23   1      123.45      104.21      4.26 o 
   1  23   1      141.53      167.92      5.01 o 
   2  23   1       40.75       58.01      4.40 o 
   3  23   1      127.73      154.71      6.24 o 
   4  23   1      137.08      141.45      7.62 o 
   5  23   1        2.35        3.06      6.59 o 
  -6  24   1      334.07      314.80      9.41 o 
  -5  24   1       23.80       45.54      6.93 o 
  -4  24   1      132.77      135.43      7.50 o 
  -3  24   1        3.81       -2.01      5.06 o 
  -2  24   1      135.38      141.46      9.74 o 
  -1  24   1      156.21      171.32      5.71 o 
   0  24   1      285.95      290.76      6.47 o 
   1  24   1       36.22       27.11      3.91 o 
   2  24   1      242.85      240.13      6.19 o 
   3  24   1      418.63      463.24      9.90 o 
   4  24   1      148.12      134.43      7.69 o 
   5  24   1       72.00       78.24      7.78 o 
  -5  25   1      105.07      119.05     13.25 o 
  -4  25   1      516.77      549.68     26.57 o 
  -3  25   1       53.82       48.46      6.00 o 
  -2  25   1       44.87       48.54      5.65 o 
  -1  25   1      266.45      282.99      8.58 o 
   0  25   1      129.55      138.95      5.59 o 
   1  25   1       82.04       84.25      4.83 o 
   2  25   1       98.71       82.22      5.05 o 
   3  25   1        5.00        5.70      5.21 o 
   4  25   1       63.94       54.55      7.20 o 
  -5  26   1      107.88      108.22      8.31 o 
  -4  26   1        3.26        8.14      6.33 o 
  -3  26   1       62.99       64.46      9.15 o 
  -2  26   1      205.46      218.35      8.22 o 
  -1  26   1      201.42      228.20     10.65 o 
   0  26   1       10.49       13.22      4.52 o 
   1  26   1       14.39       22.37      4.92 o 
   2  26   1      175.07      178.39      5.73 o 
   3  26   1       99.65      115.49      6.68 o 
   4  26   1      132.19      119.54      8.39 o 
  -4  27   1        7.83       11.49      6.57 o 
  -3  27   1      122.33      134.29      8.43 o 
  -2  27   1       29.81       33.06      6.29 o 
  -1  27   1      125.41      125.37      7.19 o 
   0  27   1      336.84      357.33     14.25 o 
   1  27   1       12.89        6.72      4.97 o 
   2  27   1      362.06      377.85      8.57 o 
   3  27   1        0.35       -1.04      5.75 o 
  -3  28   1       62.30       55.94      7.29 o 
  -2  28   1        1.72       -0.07      6.33 o 
  -1  28   1      110.68      122.12     10.67 o 
   0  28   1       46.67       50.18      6.55 o 
   1  28   1       19.99       21.04      6.13 o 
   2  28   1        4.02        1.59      4.94 o 
   3  28   1       21.14       15.82     11.43 o 
  -3  29   1       27.02       16.14      8.27 o 
  -2  29   1      141.08      173.73      8.74 o 
  -1  29   1      192.08      209.43      8.89 o 
   0  29   1       53.76       51.50      8.38 o 
   1  29   1      325.03      346.83     10.71 o 
   2  29   1        2.86        7.29      5.94 o 
  -1  30   1       29.51       25.77      8.37 o 
   0  30   1        0.18       -1.84      8.19 o 
 -10   0   2      343.19      345.94     21.14 o 
  -9   0   2       10.84        3.46     10.87 o 
  -8   0   2      684.02      695.87     15.71 o 
  -7   0   2      150.38      149.94      5.66 o 
  -6   0   2     1811.85     1700.85     21.81 o 
  -5   0   2     8771.04     8670.52     97.50 o 
  -4   0   2      129.32      124.81      3.75 o 
  -3   0   2        1.35        5.41      1.75 o 
  -2   0   2    30995.94    32383.01    312.36 o 
  -1   0   2      507.35      526.01      8.71 o 
   0   0   2     2058.16     1891.04     23.10 o 
   1   0   2      331.24      322.23      6.91 o 
   2   0   2    11543.36    11876.18    130.15 o 
   3   0   2       72.39       75.71      3.28 o 
   4   0   2     1106.26     1032.43     14.34 o 
   5   0   2     1344.46     1209.98     26.74 o 
   6   0   2      385.65      320.10     10.82 o 
   7   0   2     1857.91     1882.84     51.41 o 
   8   0   2      153.92      192.63     11.41 o 
 -10   1   2       88.05       91.98     12.79 o 
  -9   1   2       35.09       41.63      8.41 o 
  -8   1   2      230.13      216.93     10.10 o 
  -7   1   2      102.40       99.88      3.55 o 
  -6   1   2        0.06       -1.26      2.23 o 
  -5   1   2      270.54      287.33      4.12 o 
  -4   1   2     1222.26     1250.26     12.07 o 
  -3   1   2       21.56       24.92      1.18 o 
  -2   1   2     8749.29     9674.91     65.26 o 
  -1   1   2     1616.14     1769.72     14.56 o 
   0   1   2     2842.10     2934.20     21.73 o 
   1   1   2      532.93      546.60      5.89 o 
   2   1   2       27.64       33.85      2.15 o 
   3   1   2       89.20       81.15      2.30 o 
   4   1   2     1071.05      981.40     17.29 o 
   5   1   2      247.46      275.79      6.04 o 
   6   1   2      167.11      156.82      7.01 o 
   7   1   2      128.28      135.47      6.45 o 
   8   1   2       49.24       45.90      6.80 o 
 -10   2   2        0.04        4.78      9.63 o 
  -9   2   2      178.36      209.80     19.36 o 
  -8   2   2       15.74       25.51      5.08 o 
  -7   2   2      759.50      697.09      7.50 o 
  -6   2   2       28.84       45.89      2.64 o 
  -5   2   2       51.74       59.03      2.37 o 
  -4   2   2     1687.83     1695.26     15.88 o 
  -3   2   2     1126.61     1105.28      9.00 o 
  -2   2   2    31487.36    32147.52    335.56 o 
  -1   2   2     9921.96    10678.77     76.96 o 
   0   2   2      338.35      356.71      3.98 o 
   1   2   2      347.63      306.11      4.01 o 
   2   2   2        8.32       13.56      1.87 o 
   3   2   2     1768.44     1657.00     14.26 o 
   4   2   2      592.34      573.40      7.00 o 
   5   2   2       47.74       33.87      3.25 o 
   6   2   2      313.01      297.09      8.34 o 
   7   2   2        0.17       -1.83      4.72 o 
   8   2   2      255.12      272.70      9.07 o 
 -10   3   2        4.22        1.18     11.46 o 
  -9   3   2      240.75      249.00     11.89 o 
  -8   3   2       57.83       68.72      5.63 o 
  -7   3   2        3.99        0.35      2.77 o 
  -6   3   2     1120.43     1139.95     11.15 o 
  -5   3   2       27.93       25.74      2.44 o 
  -4   3   2     1717.54     1776.06     15.18 o 
  -3   3   2       20.73       26.27      1.21 o 
  -2   3   2     1235.97     1122.33      9.50 o 
  -1   3   2     2581.82     2863.84     21.18 o 
   0   3   2     2901.88     2962.34     23.72 o 
   1   3   2     1316.11     1371.30     12.88 o 
   2   3   2      122.07      125.77      2.70 o 
   3   3   2      132.10      123.04      2.64 o 
   4   3   2        8.45        7.63      2.22 o 
   5   3   2      966.71      959.44     11.25 o 
   6   3   2      100.37      102.42      5.34 o 
   7   3   2        4.75        6.03      4.75 o 
   8   3   2      166.48      189.84      8.08 o 
  -9   4   2       96.82       86.76      8.87 o 
  -8   4   2       86.79       93.83      6.27 o 
  -7   4   2      128.14      135.09      4.35 o 
  -6   4   2      243.46      249.84      4.22 o 
  -5   4   2     1081.41      984.36      9.46 o 
  -4   4   2     1393.49     1345.94     11.86 o 
  -3   4   2      303.44      265.17      3.56 o 
  -2   4   2    10958.77    12104.47     93.81 o 
  -1   4   2       27.46       38.52      2.28 o 
   0   4   2     5913.85     6164.96     48.37 o 
   1   4   2     2269.51     2319.77     35.12 o 
   2   4   2     2003.65     2034.87     21.05 o 
   3   4   2      432.77      432.93      6.36 o 
   4   4   2     1210.33     1159.93     12.23 o 
   5   4   2       17.89       18.98      3.20 o 
   6   4   2      170.52      170.00      5.16 o 
   7   4   2       49.93       47.55      5.48 o 
   8   4   2       17.22       13.41      6.26 o 
  -9   5   2        4.62        8.08      6.28 o 
  -8   5   2        4.73        2.27      5.04 o 
  -7   5   2      662.58      626.91     11.32 o 
  -6   5   2        7.20        2.88      2.14 o 
  -5   5   2      657.75      612.01      6.67 o 
  -4   5   2       16.87       23.88      1.59 o 
  -3   5   2      496.29      653.63      6.52 o 
  -2   5   2     3591.04     3830.59     27.88 o 
  -1   5   2     1006.95      994.93      9.13 o 
   0   5   2      622.77      648.38      6.10 o 
   1   5   2     2546.86     2634.82     23.58 o 
   2   5   2     2012.37     2158.38     19.91 o 
   3   5   2       56.93       50.58      3.38 o 
   4   5   2      754.53      692.48      7.68 o 
   5   5   2       40.83       27.92      3.21 o 
   6   5   2      149.06      169.41      5.26 o 
   7   5   2      106.91      102.76      6.26 o 
   8   5   2        0.84        2.42     10.64 o 
  -9   6   2       10.87        7.15      6.39 o 
  -8   6   2       32.55       38.31      5.48 o 
  -7   6   2      152.57      148.42      4.51 o 
  -6   6   2      380.70      370.48      5.56 o 
  -5   6   2     1052.53      967.48      9.38 o 
  -4   6   2      419.62      401.66      4.37 o 
  -3   6   2      574.85      520.74      5.52 o 
  -2   6   2     4307.43     4514.76     32.74 o 
  -1   6   2      905.52      841.88      6.82 o 
   0   6   2     2551.53     2653.97     21.46 o 
   1   6   2     3512.96     3862.53     30.92 o 
   2   6   2      327.13      254.43      4.21 o 
   3   6   2        8.75        4.73      1.88 o 
   4   6   2      527.54      510.36      6.40 o 
   5   6   2       36.14       45.32      3.46 o 
   6   6   2       74.32       67.82      4.51 o 
   7   6   2      117.45      133.49      6.75 o 
   8   6   2       29.73       43.97     14.82 o 
  -9   7   2       56.32       67.33      7.33 o 
  -8   7   2      162.19      173.88      5.65 o 
  -7   7   2       13.02       13.85      3.43 o 
  -6   7   2      793.09      735.35      9.11 o 
  -5   7   2      101.90       95.77      3.43 o 
  -4   7   2      252.80      274.45      4.39 o 
  -3   7   2      173.53      150.59      3.87 o 
  -2   7   2      704.75      678.37      5.81 o 
  -1   7   2     1104.01     1216.23      9.47 o 
   0   7   2        0.22        5.77      1.16 o 
   1   7   2      276.32      280.57      5.16 o 
   2   7   2      198.61      231.21      4.14 o 
   3   7   2      598.88      526.45      6.41 o 
   4   7   2       44.32       47.38      2.76 o 
   5   7   2      602.21      573.55     11.16 o 
   6   7   2        4.69        7.13      3.87 o 
   7   7   2        0.25        2.98      5.33 o 
  -9   8   2      224.62      235.45      9.50 o 
  -8   8   2        3.09        4.51      4.06 o 
  -7   8   2     1212.03     1172.82     15.29 o 
  -6   8   2       28.45       21.62      2.90 o 
  -5   8   2       50.61       51.96      2.69 o 
  -4   8   2     1253.62     1185.85     11.39 o 
  -3   8   2       24.03       33.41      1.68 o 
  -2   8   2      367.75      316.14      3.55 o 
  -1   8   2      288.33      285.33      3.05 o 
   0   8   2      842.14     1028.68      9.16 o 
   1   8   2     4168.52     4294.01     34.37 o 
   2   8   2      134.25      174.70      5.93 o 
   3   8   2     2085.64     2021.85     17.60 o 
   4   8   2      508.88      475.73      6.36 o 
   5   8   2      199.94      204.59      5.19 o 
   6   8   2      607.87      550.03     13.00 o 
   7   8   2        0.08        3.74      5.85 o 
  -9   9   2        0.83        3.80      6.78 o 
  -8   9   2      221.70      218.74      6.46 o 
  -7   9   2        2.27        8.71      3.24 o 
  -6   9   2       45.44       39.75      3.15 o 
  -5   9   2      441.56      417.97      5.69 o 
  -4   9   2      237.12      218.74      3.83 o 
  -3   9   2      121.36      135.90      2.63 o 
  -2   9   2       42.26       66.29      1.77 o 
  -1   9   2      120.41      113.12      2.35 o 
   0   9   2      618.90      635.76      5.72 o 
   1   9   2       50.66       48.14      1.82 o 
   2   9   2        0.37       -0.05      1.59 o 
   3   9   2      337.12      332.14      5.62 o 
   4   9   2        0.65        2.25      2.37 o 
   5   9   2      217.15      200.06      5.87 o 
   6   9   2       83.17       86.05      4.82 o 
   7   9   2      104.38      108.68      6.48 o 
  -9  10   2      190.67      200.37      9.35 o 
  -8  10   2      311.83      305.63      7.40 o 
  -7  10   2      107.09      104.39      4.11 o 
  -6  10   2        5.73        0.37      2.73 o 
  -5  10   2      722.88      653.12      7.55 o 
  -4  10   2       81.77       98.77      2.96 o 
  -3  10   2     2843.24     2755.33     22.77 o 
  -2  10   2      763.38      855.89      7.10 o 
  -1  10   2     1522.24     1550.04     12.08 o 
   0  10   2     1805.11     1918.21     14.76 o 
   1  10   2       18.48       22.00      1.67 o 
   2  10   2     1560.72     1486.50     13.20 o 
   3  10   2      249.87      209.21      5.28 o 
   4  10   2        5.95       12.74      2.61 o 
   5  10   2      420.19      392.06      9.56 o 
   6  10   2        3.92        6.66      3.92 o 
   7  10   2      443.01      454.33     10.52 o 
  -9  11   2       52.08       27.48      9.22 o 
  -8  11   2      153.16      152.78      5.75 o 
  -7  11   2       23.63       25.78      3.43 o 
  -6  11   2      306.05      304.02      6.23 o 
  -5  11   2      706.95      689.76      8.69 o 
  -4  11   2       50.12       39.35      2.48 o 
  -3  11   2        1.35        2.72      1.47 o 
  -2  11   2      196.47      225.11      3.32 o 
  -1  11   2      351.46      337.03      4.02 o 
   0  11   2      192.04      195.58      3.02 o 
   1  11   2       16.15       26.85      2.86 o 
   2  11   2        2.85        6.05      1.88 o 
   3  11   2      192.74      197.57      4.66 o 
   4  11   2      140.98      144.56      3.80 o 
   5  11   2       11.57       10.44      3.33 o 
   6  11   2      112.49      100.48      5.03 o 
   7  11   2      132.93      161.90      7.45 o 
  -9  12   2       39.00       36.38      7.17 o 
  -8  12   2      277.43      276.41      7.21 o 
  -7  12   2      739.79      718.28      9.49 o 
  -6  12   2        3.96        3.35      3.04 o 
  -5  12   2      257.82      259.88      7.09 o 
  -4  12   2      698.62      618.61      7.66 o 
  -3  12   2      107.55      116.27      2.29 o 
  -2  12   2     2202.48     2096.40     19.24 o 
  -1  12   2       28.38       51.76      1.79 o 
   0  12   2        1.73        0.25      1.28 o 
   1  12   2      505.05      429.82      4.87 o 
   2  12   2       24.33       20.27      2.09 o 
   3  12   2     1461.45     1358.80     14.11 o 
   4  12   2      421.42      398.75      6.21 o 
   5  12   2      103.36      104.45      4.01 o 
   6  12   2       82.90       96.70      5.90 o 
   7  12   2      241.29      227.38      8.17 o 
  -9  13   2       60.83       75.77      7.23 o 
  -8  13   2        0.03        6.43      4.59 o 
  -7  13   2       39.34       51.55      4.13 o 
  -6  13   2      201.41      200.18      7.42 o 
  -5  13   2      153.91      167.91      5.32 o 
  -4  13   2      735.49      684.39      9.77 o 
  -3  13   2      367.01      364.91      6.28 o 
  -2  13   2      396.94      418.27      5.54 o 
  -1  13   2     1040.13     1018.98      9.46 o 
   0  13   2      269.00      250.07      4.67 o 
   1  13   2       85.66       89.32      4.39 o 
   2  13   2      556.09      512.07      5.77 o 
   3  13   2      861.22      807.12      9.62 o 
   4  13   2       27.41       27.22      3.02 o 
   5  13   2      776.43      721.49     10.33 o 
   6  13   2       59.53       82.96      5.76 o 
   7  13   2       24.91       28.96      6.30 o 
  -9  14   2       35.30       43.06      6.77 o 
  -8  14   2        3.08        6.17      4.73 o 
  -7  14   2      110.79       97.88      4.70 o 
  -6  14   2       74.67       74.54      4.62 o 
  -5  14   2      107.21      110.49      4.60 o 
  -4  14   2      423.04      406.55      7.35 o 
  -3  14   2      605.89      623.80     10.51 o 
  -2  14   2      181.57      179.81      4.09 o 
  -1  14   2       44.32       45.83      2.26 o 
   0  14   2      563.35      602.52      6.31 o 
   1  14   2      947.47      890.50      8.31 o 
   2  14   2       49.63       38.65      2.35 o 
   3  14   2      124.77      125.53      3.94 o 
   4  14   2        5.39        4.76      2.79 o 
   5  14   2        8.82       12.43      3.50 o 
   6  14   2        0.88        2.65      5.07 o 
   7  14   2       77.10       78.00      6.69 o 
  -8  15   2       82.95       85.84      5.93 o 
  -7  15   2      503.15      514.20      8.38 o 
  -6  15   2       78.97       73.62      4.89 o 
  -5  15   2      507.73      475.00     10.75 o 
  -4  15   2      292.57      290.60     11.41 o 
  -3  15   2       98.69      110.51      4.06 o 
  -2  15   2       36.50       41.30      3.60 o 
  -1  15   2      624.01      534.54      6.25 o 
   0  15   2      400.22      358.60      4.93 o 
   1  15   2      997.98      922.12      7.98 o 
   2  15   2      295.10      302.95      5.13 o 
   3  15   2      484.72      466.77      6.51 o 
   4  15   2       32.63       34.90      3.24 o 
   5  15   2      153.51      151.80      5.15 o 
   6  15   2       57.05       53.32      5.67 o 
  -8  16   2        0.26        3.59      5.28 o 
  -7  16   2       29.89       37.61      4.38 o 
  -6  16   2       46.77       38.01      4.46 o 
  -5  16   2       39.68       43.51      5.21 o 
  -4  16   2      120.97      120.53      5.49 o 
  -3  16   2      255.01      238.15      6.99 o 
  -2  16   2       21.97       29.58      2.98 o 
  -1  16   2      507.44      463.80      5.87 o 
   0  16   2       61.17       57.04      6.23 o 
   1  16   2      520.63      531.20      6.71 o 
   2  16   2        6.73       10.18      2.24 o 
   3  16   2       69.04       61.20      3.39 o 
   4  16   2        3.76        3.79      3.10 o 
   5  16   2       42.57       46.18      6.09 o 
   6  16   2       57.77       59.73      7.93 o 
  -8  17   2        0.03       -3.25      5.29 o 
  -7  17   2       70.00       75.41      4.62 o 
  -6  17   2      165.56      172.21      5.58 o 
  -5  17   2      272.59      245.38      6.64 o 
  -4  17   2        0.60       -0.14      4.09 o 
  -3  17   2        2.77        6.15      3.07 o 
  -2  17   2      384.70      389.85      7.07 o 
  -1  17   2     1218.55     1274.58     11.97 o 
   0  17   2        0.33        0.48      2.05 o 
   1  17   2      416.13      399.94      5.32 o 
   2  17   2        0.01        0.24      2.49 o 
   3  17   2      136.14      121.23      3.86 o 
   4  17   2      149.27      150.47      5.94 o 
   5  17   2      142.95      150.04      6.43 o 
   6  17   2       13.89       11.44      6.62 o 
  -8  18   2        5.13        1.90      5.58 o 
  -7  18   2      276.57      269.65      6.67 o 
  -6  18   2       30.04       31.07      4.36 o 
  -5  18   2       93.57       91.25      5.08 o 
  -4  18   2      117.85      112.25      6.10 o 
  -3  18   2      598.57      539.60     10.44 o 
  -2  18   2       16.05       11.05      3.08 o 
  -1  18   2      237.20      226.35      5.16 o 
   0  18   2     1359.37     1315.03     11.55 o 
   1  18   2      261.13      243.64      4.50 o 
   2  18   2      495.28      487.97      6.75 o 
   3  18   2     1087.78     1000.04     11.96 o 
   4  18   2        4.25        4.46      5.04 o 
   5  18   2        1.48       -3.44      4.72 o 
   6  18   2       74.44       76.95      8.35 o 
  -7  19   2       17.57       17.43      4.61 o 
  -6  19   2       45.07       47.74      5.52 o 
  -5  19   2       37.01       32.03      4.43 o 
  -4  19   2       61.48       54.66      5.05 o 
  -3  19   2       99.78      108.08      5.56 o 
  -2  19   2        9.43        9.80      3.21 o 
  -1  19   2       60.96       69.44      4.00 o 
   0  19   2      240.59      227.91      4.38 o 
   1  19   2      163.47      166.60      3.76 o 
   2  19   2      185.53      181.76      6.99 o 
   3  19   2       21.57       18.52      4.24 o 
   4  19   2       25.89       20.56      7.42 o 
   5  19   2       42.99       39.52      6.34 o 
   6  19   2        0.04        0.93      8.78 o 
  -7  20   2      175.45      177.50      6.26 o 
  -6  20   2        6.84        4.68      4.29 o 
  -5  20   2       10.77       13.52      5.17 o 
  -4  20   2      113.13      107.25      9.80 o 
  -3  20   2       46.46       57.19     10.90 o 
  -2  20   2      118.74      112.25      4.64 o 
  -1  20   2       22.42       28.87      3.06 o 
   0  20   2       43.60       50.69      3.08 o 
   1  20   2     1004.31      997.00     11.10 o 
   2  20   2      204.63      202.92      7.08 o 
   3  20   2       87.85       83.84      5.81 o 
   4  20   2       24.69       20.58      8.37 o 
   5  20   2        3.01       -4.71      6.23 o 
  -7  21   2      100.90       93.68      5.57 o 
  -6  21   2        6.63        5.94      4.60 o 
  -5  21   2       72.19       80.04      5.35 o 
  -4  21   2      210.81      206.96      7.57 o 
  -3  21   2       45.56       51.09      4.95 o 
  -2  21   2      230.70      222.50      5.86 o 
  -1  21   2        1.57        1.36      3.40 o 
   0  21   2        0.11       -1.06      2.66 o 
   1  21   2        9.67       10.34      3.04 o 
   2  21   2        0.06       -2.47      4.08 o 
   3  21   2        1.62       -1.63      4.91 o 
   4  21   2        8.90        6.61      5.90 o 
   5  21   2      113.15      118.83      8.22 o 
  -7  22   2       10.71       11.06      5.20 o 
  -6  22   2        0.71        2.06      5.24 o 
  -5  22   2       20.47       26.08      5.01 o 
  -4  22   2       30.46       33.54      5.35 o 
  -3  22   2      522.53      463.91     14.82 o 
  -2  22   2       47.40       47.52      5.01 o 
  -1  22   2        8.23        2.43      4.03 o 
   0  22   2       14.29        7.31      3.05 o 
   1  22   2        0.04        0.27      3.13 o 
   2  22   2       68.20       63.98      4.93 o 
   3  22   2        0.32       -0.57      5.29 o 
   4  22   2       83.42       80.74      9.81 o 
   5  22   2       89.66       89.39      7.82 o 
  -6  23   2      202.45      208.78      9.14 o 
  -5  23   2       45.26       47.71      9.34 o 
  -4  23   2        4.88       10.94      7.74 o 
  -3  23   2       21.64       27.03     10.42 o 
  -2  23   2       36.08       36.81      6.19 o 
  -1  23   2       91.52      110.56      5.84 o 
   0  23   2      187.76      175.71      6.82 o 
   1  23   2        6.11        4.72      3.37 o 
   2  23   2        0.00       -3.75      5.15 o 
   3  23   2      189.27      191.12      9.01 o 
   4  23   2        3.62       -0.76      6.25 o 
  -6  24   2        1.72       -1.93      6.87 o 
  -5  24   2        1.57       -3.85      5.86 o 
  -4  24   2      233.20      231.04      8.46 o 
  -3  24   2       34.56       38.35      8.86 o 
  -2  24   2      106.96      126.67      8.28 o 
  -1  24   2        3.58       -2.51      4.62 o 
   0  24   2       63.24       67.69      7.96 o 
   1  24   2       92.70       91.27      4.34 o 
   2  24   2       24.25       13.07      5.02 o 
   3  24   2       58.37       75.47      7.50 o 
   4  24   2       48.56       62.45      7.38 o 
  -5  25   2        2.92        0.60      6.09 o 
  -4  25   2       29.10       28.95      6.36 o 
  -3  25   2       54.30       66.38      6.42 o 
  -2  25   2      251.79      278.59     25.57 o 
  -1  25   2      408.93      415.03     10.66 o 
   0  25   2      300.51      298.75     10.12 o 
   1  25   2       57.31       52.99      4.41 o 
   2  25   2       19.42       24.99      5.92 o 
   3  25   2      218.03      251.71     13.91 o 
   4  25   2      299.76      314.88     10.77 o 
  -5  26   2        3.10        3.63      6.45 o 
  -4  26   2      566.12      544.07     13.01 o 
  -3  26   2        1.33        7.71      5.94 o 
  -2  26   2      371.96      383.05     10.49 o 
  -1  26   2      127.27      136.13      7.09 o 
   0  26   2      170.53      194.24     12.13 o 
   1  26   2      400.95      404.52      9.76 o 
   2  26   2       27.94       27.94      6.44 o 
   3  26   2       73.14       69.43      7.66 o 
  -4  27   2       66.46       78.47      7.52 o 
  -3  27   2       41.57       41.17      6.57 o 
  -2  27   2       90.69       93.16      7.10 o 
  -1  27   2       57.03       69.17      8.64 o 
   0  27   2      101.84      116.20     10.82 o 
   1  27   2       42.32       35.34      6.66 o 
   2  27   2        0.41        0.74      7.39 o 
  -4  28   2        4.92        9.27      7.20 o 
  -3  28   2      310.61      333.84     14.92 o 
  -2  28   2      109.83      128.31      7.95 o 
  -1  28   2      172.35      172.66      8.02 o 
   0  28   2       84.44       96.08      7.46 o 
   1  28   2        9.65        9.66      5.78 o 
   2  28   2      260.14      290.96     21.48 o 
  -3  29   2       30.66       30.23      6.95 o 
  -2  29   2        0.09        8.24      6.81 o 
  -1  29   2        2.19        2.82      8.29 o 
   0  29   2        1.89       -1.71      8.24 o 
   1  29   2      103.41      127.85      7.46 o 
 -10   1   3       10.19       19.40      9.27 o 
  -9   1   3       44.42       49.25      8.24 o 
  -8   1   3      127.83      140.11      5.76 o 
  -7   1   3      406.53      402.59      6.16 o 
  -6   1   3      800.52      734.44      8.34 o 
  -5   1   3      249.50      233.52      3.47 o 
  -4   1   3       80.03      118.92      2.24 o 
  -3   1   3      262.04      234.72      3.90 o 
  -2   1   3     1066.17     1060.01      9.46 o 
  -1   1   3     1464.85     1415.35     12.22 o 
   0   1   3      440.48      497.74      4.86 o 
   1   1   3       86.27       95.00      2.10 o 
   2   1   3      234.51      218.62      3.84 o 
   3   1   3     1166.04     1105.43     10.73 o 
   4   1   3        0.09        2.64      2.51 o 
   5   1   3        9.66       15.82      3.28 o 
   6   1   3        0.10        0.89      4.55 o 
   7   1   3      191.62      199.34      7.71 o 
 -10   2   3        0.13        6.43      9.22 o 
  -9   2   3       78.45       75.48      8.43 o 
  -8   2   3      135.64      134.56      5.08 o 
  -7   2   3        0.25       -2.48      3.10 o 
  -6   2   3       38.53       43.27      2.61 o 
  -5   2   3        0.05        1.32      1.55 o 
  -4   2   3     1314.83     1329.00     10.36 o 
  -3   2   3        5.32        8.25      1.52 o 
  -2   2   3      257.72      273.99      3.58 o 
  -1   2   3      197.08      221.13      3.00 o 
   0   2   3       34.92       32.49      2.85 o 
   1   2   3      991.82      914.81      8.53 o 
   2   2   3      169.53      162.41      3.36 o 
   3   2   3      199.80      203.93      5.08 o 
   4   2   3      155.86      159.86      4.72 o 
   5   2   3      302.15      303.30      8.32 o 
   6   2   3       19.63       15.43      4.66 o 
   7   2   3        5.46       -1.80      5.81 o 
 -10   3   3       17.29       14.48      8.91 o 
  -9   3   3        5.09        7.82      7.04 o 
  -8   3   3       20.57       17.78      4.22 o 
  -7   3   3      157.60      142.36      4.73 o 
  -6   3   3        6.93        9.10      2.08 o 
  -5   3   3      349.31      384.18      4.03 o 
  -4   3   3     1467.72     1353.80     10.47 o 
  -3   3   3      314.00      377.51      4.82 o 
  -2   3   3     3461.75     3528.44     28.56 o 
  -1   3   3       17.68       17.25      3.04 o 
   0   3   3      497.15      561.69      5.32 o 
   1   3   3      113.09      100.51      2.36 o 
   2   3   3      410.20      373.59      6.04 o 
   3   3   3      265.42      250.75      4.99 o 
   4   3   3      704.24      672.82     11.30 o 
   5   3   3       40.73       38.43      3.72 o 
   6   3   3      202.45      219.99      7.15 o 
   7   3   3        5.24        1.51      5.88 o 
 -10   4   3       31.06       23.31      9.71 o 
  -9   4   3      242.48      235.92      8.70 o 
  -8   4   3       41.64       52.38      4.72 o 
  -7   4   3       17.44       18.32      3.22 o 
  -6   4   3      424.40      410.54      7.51 o 
  -5   4   3      425.06      413.60      4.86 o 
  -4   4   3     1050.41     1002.27      8.11 o 
  -3   4   3      209.51      237.30      3.27 o 
  -2   4   3     1230.15     1185.40     10.46 o 
  -1   4   3      184.48      176.19      2.69 o 
   0   4   3     2227.06     2322.62     19.23 o 
   1   4   3     4119.75     4350.96     34.95 o 
   2   4   3       86.10       71.47      2.79 o 
   3   4   3      517.98      461.96      6.67 o 
   4   4   3       34.45       31.54      3.21 o 
   5   4   3      352.28      335.38      6.88 o 
   6   4   3      334.90      366.29      9.09 o 
   7   4   3       25.77       20.54      5.70 o 
 -10   5   3       37.73       41.19      9.67 o 
  -9   5   3       40.72       39.64      6.38 o 
  -8   5   3      198.81      196.09      6.80 o 
  -7   5   3      246.51      245.94      5.16 o 
  -6   5   3      100.07       92.76      3.15 o 
  -5   5   3       11.61       13.48      1.79 o 
  -4   5   3      481.64      524.90      5.50 o 
  -3   5   3       43.46       45.72      2.17 o 
  -2   5   3     1017.19     1103.50      9.04 o 
  -1   5   3        0.51        0.88      1.48 o 
   0   5   3        4.14        2.35      1.45 o 
   1   5   3      152.33      135.06      2.84 o 
   2   5   3      697.30      645.81      7.77 o 
   3   5   3     1992.62     1926.64     26.78 o 
   4   5   3      147.13      118.58      4.93 o 
   5   5   3      200.90      195.66      5.26 o 
   6   5   3        3.60        7.00      5.66 o 
   7   5   3       12.07       20.42      5.92 o 
 -10   6   3      100.08       95.28      8.33 o 
  -9   6   3       13.56       17.99      6.34 o 
  -8   6   3      211.68      211.10      6.53 o 
  -7   6   3      460.26      479.86      6.96 o 
  -6   6   3      462.72      458.19      6.30 o 
  -5   6   3      245.13      203.34      3.96 o 
  -4   6   3      760.55      728.89      6.97 o 
  -3   6   3     4241.01     4669.64     41.51 o 
  -2   6   3       27.04       12.85      1.20 o 
  -1   6   3      431.98      477.33      4.77 o 
   0   6   3        1.95        9.57      1.68 o 
   1   6   3      222.56      208.73      3.52 o 
   2   6   3       49.71       38.54      2.60 o 
   3   6   3      584.09      538.45     11.12 o 
   4   6   3      320.59      268.19      5.80 o 
   5   6   3      168.94      157.63      5.10 o 
   6   6   3      459.06      463.61      8.77 o 
   7   6   3       52.41       59.84      6.48 o 
 -10   7   3       45.71       58.44      8.39 o 
  -9   7   3        6.32       10.27      5.62 o 
  -8   7   3        6.95        8.13      3.94 o 
  -7   7   3      319.49      319.03      5.78 o 
  -6   7   3      530.14      533.26      9.47 o 
  -5   7   3       52.93       52.53      3.06 o 
  -4   7   3       10.36       12.69      1.56 o 
  -3   7   3     3336.31     3434.23     31.04 o 
  -2   7   3      105.09      114.15      1.98 o 
  -1   7   3     2280.95     2264.54     25.20 o 
   0   7   3     2103.47     2276.97     18.99 o 
   1   7   3      623.89      658.57      8.91 o 
   2   7   3      787.82      727.21      8.59 o 
   3   7   3       15.92       17.82      2.70 o 
   4   7   3       25.86       28.79      3.31 o 
   5   7   3       17.32       24.58      3.80 o 
   6   7   3       10.02       15.92      4.39 o 
   7   7   3      284.42      322.85      9.46 o 
 -10   8   3        8.97        8.24      7.07 o 
  -9   8   3       70.94       66.88      6.01 o 
  -8   8   3      147.34      139.13      4.88 o 
  -7   8   3        2.24       11.22      3.00 o 
  -6   8   3      150.53      147.42      3.80 o 
  -5   8   3       10.36       17.41      2.05 o 
  -4   8   3      800.55      721.34      7.05 o 
  -3   8   3     1515.82     1616.44     14.04 o 
  -2   8   3       59.23       83.84      1.75 o 
  -1   8   3     2349.41     2593.48     21.35 o 
   0   8   3      209.16      270.22      4.43 o 
   1   8   3      210.18      194.59      3.58 o 
   2   8   3      689.06      642.64      7.90 o 
   3   8   3      695.40      646.15      8.45 o 
   4   8   3      337.88      306.71      7.80 o 
   5   8   3       94.02       89.38      4.65 o 
   6   8   3       52.67       63.34      4.94 o 
   7   8   3       35.57       48.92      6.74 o 
  -9   9   3       41.65       54.87      5.48 o 
  -8   9   3        0.55        0.84      3.72 o 
  -7   9   3      538.58      517.65      8.00 o 
  -6   9   3      415.13      421.41      6.27 o 
  -5   9   3       50.89       63.47      3.43 o 
  -4   9   3      518.51      461.47      6.06 o 
  -3   9   3       44.78       57.17      2.31 o 
  -2   9   3     2851.53     2827.73     21.11 o 
  -1   9   3        0.38        1.25      1.29 o 
   0   9   3       78.94       66.60      2.86 o 
   1   9   3      987.93      961.36     10.15 o 
   2   9   3       53.04       58.27      2.96 o 
   3   9   3     1839.33     1677.45     16.97 o 
   4   9   3        0.17       -1.31      2.91 o 
   5   9   3      159.95      172.49      5.40 o 
   6   9   3      103.65      111.02      8.45 o 
   7   9   3        4.24        0.67      6.87 o 
  -9  10   3       65.87       67.35      5.62 o 
  -8  10   3      561.45      534.78      8.74 o 
  -7  10   3       61.74       65.00      3.73 o 
  -6  10   3      132.20      139.64      4.73 o 
  -5  10   3      136.61      144.25      3.41 o 
  -4  10   3      306.37      345.46      4.82 o 
  -3  10   3       20.37       24.49      2.03 o 
  -2  10   3      971.40     1107.58      9.08 o 
  -1  10   3      301.51      364.19      4.14 o 
   0  10   3       15.91       25.60      1.90 o 
   1  10   3       75.81       88.22      2.95 o 
   2  10   3      599.29      573.27      7.48 o 
   3  10   3        3.79        8.59      2.84 o 
   4  10   3       26.80       24.21      3.46 o 
   5  10   3        0.22        1.94      3.72 o 
   6  10   3       20.85       21.48      4.88 o 
  -9  11   3        0.73        3.96      5.29 o 
  -8  11   3      686.64      713.54     12.20 o 
  -7  11   3      221.96      212.63      4.95 o 
  -6  11   3     1319.07     1241.63     12.57 o 
  -5  11   3      256.57      253.50      4.33 o 
  -4  11   3      287.84      305.69      5.22 o 
  -3  11   3      994.15      951.71      9.90 o 
  -2  11   3      387.72      362.83      4.54 o 
  -1  11   3     1290.41     1214.99     10.07 o 
   0  11   3       56.53       63.54      2.08 o 
   1  11   3      230.66      181.26      4.14 o 
   2  11   3     1685.09     1525.60     15.47 o 
   3  11   3        2.47        3.59      2.75 o 
   4  11   3      244.94      251.23      5.50 o 
   5  11   3      113.85       91.12      4.67 o 
   6  11   3        7.49        7.12      4.88 o 
  -9  12   3        1.65        5.74      6.04 o 
  -8  12   3       45.52       46.47      5.04 o 
  -7  12   3        0.59        1.17      4.14 o 
  -6  12   3       46.49       44.39      4.47 o 
  -5  12   3      548.97      503.02      8.68 o 
  -4  12   3      339.41      304.80      7.35 o 
  -3  12   3       61.68       60.78      4.15 o 
  -2  12   3       35.66       61.47      4.34 o 
  -1  12   3       21.27       23.39      1.59 o 
   0  12   3       65.29       67.92      3.62 o 
   1  12   3      938.07      935.21      9.34 o 
   2  12   3       25.24       28.56      2.78 o 
   3  12   3      161.05      127.54      4.50 o 
   4  12   3       43.88       39.31      3.32 o 
   5  12   3      192.27      195.49      5.84 o 
   6  12   3      104.25      104.67      5.97 o 
  -9  13   3       17.13       30.25      5.67 o 
  -8  13   3      191.57      188.15      7.10 o 
  -7  13   3      535.12      520.22     10.15 o 
  -6  13   3        0.14        3.65      3.87 o 
  -5  13   3      863.18      850.06     11.97 o 
  -4  13   3      548.72      464.15     11.32 o 
  -3  13   3      157.31      154.98      4.35 o 
  -2  13   3     2666.25     2640.58     23.19 o 
  -1  13   3      200.11      190.24      3.78 o 
   0  13   3      704.36      658.47      6.54 o 
   1  13   3       54.47       60.37      2.49 o 
   2  13   3       35.15       34.79      2.98 o 
   3  13   3      667.02      589.32      8.40 o 
   4  13   3        2.12        0.83      3.06 o 
   5  13   3      454.64      455.70     15.53 o 
   6  13   3      193.46      221.01      9.98 o 
  -9  14   3      762.76      768.69     16.98 o 
  -8  14   3       46.97       52.62      4.80 o 
  -7  14   3       12.93       15.02      4.46 o 
  -6  14   3      162.73      146.84      5.37 o 
  -5  14   3       66.17       66.40      4.17 o 
  -4  14   3     1071.39     1005.30     18.41 o 
  -3  14   3        9.16        5.37      2.60 o 
  -2  14   3      108.49      127.28      3.18 o 
  -1  14   3      203.39      199.83      7.22 o 
   0  14   3     1725.78     1572.90     12.99 o 
   1  14   3     1592.19     1503.15     12.70 o 
   2  14   3       16.92       24.16      2.71 o 
   3  14   3       25.90       24.35      3.43 o 
   4  14   3        4.85        7.59      3.24 o 
   5  14   3      543.74      518.55      9.41 o 
   6  14   3        0.55        3.90      5.48 o 
  -9  15   3       67.91       67.11      6.51 o 
  -8  15   3      107.74      105.95      5.50 o 
  -7  15   3      165.09      168.00      6.58 o 
  -6  15   3       32.34       32.77      6.49 o 
  -5  15   3      363.97      380.42      9.07 o 
  -4  15   3      176.22      172.44      6.44 o 
  -3  15   3      655.27      659.04      9.26 o 
  -2  15   3     1321.57     1240.99     11.49 o 
  -1  15   3      267.29      268.52      4.66 o 
   0  15   3     1452.02     1419.49     13.12 o 
   1  15   3      439.02      431.02      5.55 o 
   2  15   3      301.05      298.65      5.41 o 
   3  15   3     1003.79      945.25     11.47 o 
   4  15   3      128.47      115.15      4.41 o 
   5  15   3       80.43       81.01      5.23 o 
   6  15   3       14.53       26.06      6.11 o 
  -8  16   3       16.31       11.45      4.62 o 
  -7  16   3       55.55       65.00      6.98 o 
  -6  16   3        1.43       -1.51      4.06 o 
  -5  16   3      408.38      400.03      9.45 o 
  -4  16   3       80.69       83.08      5.60 o 
  -3  16   3      516.84      538.37      8.35 o 
  -2  16   3      265.34      240.75      5.52 o 
  -1  16   3      478.46      423.42      5.87 o 
   0  16   3      725.10      683.39     13.24 o 
   1  16   3     1002.22      897.90      9.60 o 
   2  16   3       87.06       81.96      3.88 o 
   3  16   3       33.08       38.35      3.72 o 
   4  16   3      413.08      391.78      7.09 o 
   5  16   3        8.24        7.13      5.04 o 
   6  16   3      364.54      368.61     10.13 o 
  -8  17   3      105.57      115.77      5.70 o 
  -7  17   3       14.61       12.27      5.00 o 
  -6  17   3      573.32      582.52     10.75 o 
  -5  17   3      516.91      475.04     17.36 o 
  -4  17   3      173.63      167.66      6.31 o 
  -3  17   3      580.57      570.33      8.86 o 
  -2  17   3      456.79      391.36      7.90 o 
  -1  17   3      252.31      222.98      4.73 o 
   0  17   3     1756.15     1654.86     15.15 o 
   1  17   3     1104.79     1043.36     10.70 o 
   2  17   3      848.42      777.22      9.93 o 
   3  17   3       15.88       17.85      4.26 o 
   4  17   3      605.47      602.45      9.53 o 
   5  17   3      129.17      145.26      8.09 o 
  -8  18   3       42.81       47.20      5.97 o 
  -7  18   3       40.69       34.08      5.46 o 
  -6  18   3      632.33      616.64     12.77 o 
  -5  18   3       22.72       32.55      6.02 o 
  -4  18   3      105.84       99.15      5.69 o 
  -3  18   3      275.35      267.33      6.57 o 
  -2  18   3      405.46      411.72      6.59 o 
  -1  18   3       80.98       91.28      3.37 o 
   0  18   3       57.36       59.01      3.10 o 
   1  18   3      131.56      140.17      4.04 o 
   2  18   3       15.07       17.09      3.52 o 
   3  18   3        5.12        5.81      4.23 o 
   4  18   3       25.97       29.94      4.39 o 
   5  18   3       31.41       37.14      8.31 o 
  -8  19   3       35.62       35.46      6.11 o 
  -7  19   3      358.90      373.62      9.74 o 
  -6  19   3        3.99       13.38      6.91 o 
  -5  19   3       31.33       28.47      5.06 o 
  -4  19   3      303.13      309.85      8.92 o 
  -3  19   3      254.16      223.18      5.90 o 
  -2  19   3     1950.35     1831.57     18.24 o 
  -1  19   3      120.45      118.26      3.69 o 
   0  19   3      758.07      734.95      9.08 o 
   1  19   3      238.97      254.17      5.34 o 
   2  19   3       84.94       77.53      4.31 o 
   3  19   3      639.47      626.27     12.35 o 
   4  19   3       96.28      101.28      8.19 o 
   5  19   3       50.64       45.89      9.31 o 
  -7  20   3       79.93       81.52      6.57 o 
  -6  20   3        7.81       14.56      6.04 o 
  -5  20   3        2.49        0.80      5.24 o 
  -4  20   3      383.51      369.46      9.60 o 
  -3  20   3      189.76      185.42      6.96 o 
  -2  20   3       54.03       53.91      3.58 o 
  -1  20   3       60.36       61.62      3.74 o 
   0  20   3        0.64       -2.64      2.87 o 
   1  20   3      470.27      440.20      6.85 o 
   2  20   3       33.72       32.08      4.54 o 
   3  20   3        6.99        2.47      4.50 o 
   4  20   3       57.38       57.42      6.94 o 
   5  20   3       61.70       65.23     10.43 o 
  -7  21   3       13.28       15.98      7.57 o 
  -6  21   3      292.49      306.84      9.75 o 
  -5  21   3      610.23      579.83     16.12 o 
  -4  21   3      229.53      244.14      8.12 o 
  -3  21   3     1918.50     1894.79     38.46 o 
  -2  21   3       28.90       30.09      4.23 o 
  -1  21   3      319.72      322.46      6.62 o 
   0  21   3      121.31      138.20      4.63 o 
   1  21   3       53.95       55.07      4.09 o 
   2  21   3      647.80      603.78     10.59 o 
   3  21   3       64.38       78.25     11.98 o 
   4  21   3      223.79      213.41      8.95 o 
  -7  22   3       72.08       65.00      6.77 o 
  -6  22   3        6.09        3.47      6.33 o 
  -5  22   3      179.38      169.59      7.77 o 
  -4  22   3      378.19      381.84     14.10 o 
  -3  22   3       34.86       46.08      9.12 o 
  -2  22   3        1.87        3.45      4.22 o 
  -1  22   3       80.25       85.57      4.58 o 
   0  22   3      283.46      267.58      6.98 o 
   1  22   3       79.73       84.18      6.93 o 
   2  22   3       34.20       21.90      5.04 o 
   3  22   3        9.83        9.00      5.81 o 
   4  22   3       64.69       67.25      8.32 o 
  -6  23   3        0.55        5.96      6.76 o 
  -5  23   3      320.02      346.26     14.68 o 
  -4  23   3       10.27        9.96      6.88 o 
  -3  23   3       14.48       20.01      6.65 o 
  -2  23   3      291.11      291.93      8.83 o 
  -1  23   3       99.67       97.61      5.15 o 
   0  23   3      708.15      692.18     13.78 o 
   1  23   3      159.52      158.20      6.09 o 
   2  23   3      188.68      186.84      7.89 o 
   3  23   3      305.62      338.60     12.61 o 
   4  23   3       45.12       52.59      7.66 o 
  -6  24   3      287.60      296.31     12.82 o 
  -5  24   3       20.06       21.45      8.13 o 
  -4  24   3      420.99      441.99     14.45 o 
  -3  24   3       12.64        5.86      6.67 o 
  -2  24   3        6.03        2.32      6.73 o 
  -1  24   3      151.44      141.74      5.97 o 
   0  24   3      409.31      392.92      9.18 o 
   1  24   3      141.98      152.82      6.30 o 
   2  24   3      108.93       90.36      8.59 o 
   3  24   3      133.91      140.04      8.24 o 
  -6  25   3        1.46       -1.84      7.15 o 
  -5  25   3      124.39      111.46     10.12 o 
  -4  25   3      132.55      137.51     26.27 o 
  -3  25   3      162.19      161.31      9.28 o 
  -2  25   3      382.17      381.02     13.05 o 
  -1  25   3       34.54       29.71      4.78 o 
   0  25   3      143.82      160.26      6.42 o 
   1  25   3      219.47      236.61      9.18 o 
   2  25   3      184.03      199.80     10.88 o 
   3  25   3      205.44      210.61     14.08 o 
  -5  26   3        3.96       16.15      6.59 o 
  -4  26   3        4.02        9.80      7.74 o 
  -3  26   3      153.06      142.48     10.00 o 
  -2  26   3       31.71       45.93      7.51 o 
  -1  26   3        4.53        3.00      5.75 o 
   0  26   3      328.64      325.98      9.72 o 
   1  26   3      174.79      191.72      8.52 o 
   2  26   3       81.44       82.45      7.81 o 
  -4  27   3        8.75        4.04      8.55 o 
  -3  27   3      233.89      246.36     11.31 o 
  -2  27   3       13.69       13.22      8.17 o 
  -1  27   3      184.22      190.05      9.47 o 
   0  27   3      107.31      108.84      6.59 o 
   1  27   3       33.06       27.93      8.87 o 
  -3  28   3        3.96       -5.02     12.01 o 
  -2  28   3        5.97       14.02      8.35 o 
  -1  28   3        2.04        7.64      8.33 o 
   0  28   3        0.02        0.80      5.76 o 
   1  28   3        1.48        2.96      8.37 o 
  -2  29   3      475.60      478.44     16.47 o 
  -1  29   3       60.53       50.28      9.66 o 
 -10   0   4       37.48       26.90      9.16 o 
  -9   0   4       59.28       68.09      6.97 o 
  -8   0   4        3.79        7.04      4.54 o 
  -7   0   4      344.21      316.79      5.83 o 
  -6   0   4     2531.98     2416.59     25.91 o 
  -5   0   4      541.14      516.50      8.99 o 
  -4   0   4     8284.00     8412.75     95.42 o 
  -3   0   4     5305.34     5133.58     61.02 o 
  -2   0   4      133.09      121.84      5.29 o 
  -1   0   4     3493.85     3327.05     41.19 o 
   0   0   4       63.45       97.71      5.27 o 
   1   0   4     1164.93     1120.27     17.90 o 
   2   0   4     3057.59     2965.80     42.61 o 
   3   0   4     1552.47     1484.70     19.98 o 
   4   0   4      406.72      447.84      9.85 o 
   5   0   4       96.53       72.21      7.69 o 
   6   0   4      383.79      420.62     14.86 o 
 -10   1   4        8.73       16.34      6.05 o 
  -9   1   4       48.21       40.87      4.53 o 
  -8   1   4      217.88      221.87      5.35 o 
  -7   1   4      303.94      291.23      5.50 o 
  -6   1   4      197.50      190.10      4.37 o 
  -5   1   4       54.99       44.05      2.06 o 
  -4   1   4      175.64      181.74      5.20 o 
  -3   1   4       27.77       31.94      1.96 o 
  -2   1   4       68.90       81.21      2.63 o 
  -1   1   4      166.44      173.59      3.31 o 
   0   1   4      227.58      244.96      4.75 o 
   1   1   4      138.92      143.55      3.15 o 
   2   1   4        0.31       -1.39      2.27 o 
   3   1   4      923.73      921.07      9.85 o 
   4   1   4       80.75       80.97      3.75 o 
   5   1   4        8.85        8.70      4.63 o 
   6   1   4      174.02      200.35      8.53 o 
 -10   2   4       65.10       77.31      7.16 o 
  -9   2   4      123.81      137.89      5.71 o 
  -8   2   4       91.77       81.13      4.08 o 
  -7   2   4     1777.02     1692.27     15.68 o 
  -6   2   4       52.19       61.04      2.46 o 
  -5   2   4      166.29      143.33      2.83 o 
  -4   2   4      126.44      190.67      4.81 o 
  -3   2   4      122.29      131.98      2.92 o 
  -2   2   4     2578.30     2475.72     20.81 o 
  -1   2   4      814.26      878.28      8.58 o 
   0   2   4     1782.10     1695.94     14.25 o 
   1   2   4      470.15      438.40      6.17 o 
   2   2   4      848.51      779.23      9.33 o 
   3   2   4      727.90      646.57      9.80 o 
   4   2   4      125.92      109.18      6.97 o 
   5   2   4      534.13      514.31      8.85 o 
   6   2   4       26.33       19.43      5.71 o 
 -10   3   4        2.43        6.43      6.35 o 
  -9   3   4      240.75      237.09      6.90 o 
  -8   3   4       82.04       87.41      3.53 o 
  -7   3   4       75.35       75.79      3.19 o 
  -6   3   4       89.65       93.87      3.04 o 
  -5   3   4        0.13       -0.15      1.70 o 
  -4   3   4     6949.06     7085.16     51.68 o 
  -3   3   4       20.94       32.21      1.93 o 
  -2   3   4      916.11      899.92      8.70 o 
  -1   3   4      439.47      472.33      5.06 o 
   0   3   4     1005.99     1093.54      9.45 o 
   1   3   4      469.29      432.46      6.56 o 
   2   3   4      321.85      311.94      5.73 o 
   3   3   4        3.65        0.91      3.19 o 
   4   3   4       84.21       77.55      4.10 o 
   5   3   4      398.30      362.53      7.78 o 
   6   3   4        5.94       12.63      5.48 o 
 -10   4   4        9.81       20.67      6.42 o 
  -9   4   4      139.89      143.73      6.04 o 
  -8   4   4       62.05       58.64      3.38 o 
  -7   4   4      363.44      343.52      7.72 o 
  -6   4   4      170.66      161.39      3.52 o 
  -5   4   4      217.89      193.05      4.01 o 
  -4   4   4      164.46      166.57      3.25 o 
  -3   4   4     4714.76     4821.19     39.02 o 
  -2   4   4       37.88       47.70      2.14 o 
  -1   4   4      926.92      801.90      7.37 o 
   0   4   4        9.03        4.52      1.82 o 
   1   4   4       71.45       59.22      3.83 o 
   2   4   4      575.89      545.04      7.49 o 
   3   4   4      261.49      267.33      6.26 o 
   4   4   4      278.05      270.20      6.19 o 
   5   4   4      249.49      279.08      6.85 o 
   6   4   4      116.54      131.09      6.89 o 
 -10   5   4      190.73      202.03      8.95 o 
  -9   5   4       58.11       73.77      5.46 o 
  -8   5   4      431.22      412.28      6.13 o 
  -7   5   4      184.63      177.83      4.18 o 
  -6   5   4       91.41       86.74      3.04 o 
  -5   5   4        7.45        1.22      1.94 o 
  -4   5   4      404.38      350.99      5.49 o 
  -3   5   4      134.22      168.94      3.26 o 
  -2   5   4       90.40       85.56      4.18 o 
  -1   5   4      605.82      625.64      6.16 o 
   0   5   4     1178.02     1178.63     10.95 o 
   1   5   4      275.55      243.88      4.07 o 
   2   5   4      309.52      288.10      5.54 o 
   3   5   4        4.87        9.11      3.12 o 
   4   5   4        1.73        2.91      3.30 o 
   5   5   4       60.55       57.44      5.09 o 
   6   5   4      317.68      361.48      9.95 o 
 -10   6   4       61.90       68.57      6.92 o 
  -9   6   4       80.21       84.33      4.98 o 
  -8   6   4       11.33       10.79      3.35 o 
  -7   6   4      153.95      150.46      3.94 o 
  -6   6   4      428.28      376.99      5.37 o 
  -5   6   4       95.43       78.74      2.70 o 
  -4   6   4       85.24       73.88      2.86 o 
  -3   6   4      271.94      263.36      3.47 o 
  -2   6   4       75.28      116.90      2.55 o 
  -1   6   4      804.95      737.62      7.00 o 
   0   6   4     1254.28     1316.02     12.04 o 
   1   6   4      838.94      826.08      8.99 o 
   2   6   4      823.49      765.71      9.40 o 
   3   6   4      429.79      394.95      6.76 o 
   4   6   4      434.90      426.51      7.67 o 
   5   6   4      108.60      101.74      5.11 o 
   6   6   4       45.57       47.13      6.28 o 
 -10   7   4        0.42        7.72      6.66 o 
  -9   7   4      272.09      275.67      7.29 o 
  -8   7   4      111.57      102.65      4.03 o 
  -7   7   4      295.36      277.52      5.20 o 
  -6   7   4       80.33       75.08      3.02 o 
  -5   7   4       69.45       71.61      2.88 o 
  -4   7   4     1793.35     1731.95     17.08 o 
  -3   7   4     1212.67     1189.70      9.91 o 
  -2   7   4       33.70       48.10      2.67 o 
  -1   7   4       85.12      102.34      2.70 o 
   0   7   4     1004.62     1041.07      9.99 o 
   1   7   4      870.68      784.31      9.25 o 
   2   7   4      134.39      141.20      4.03 o 
   3   7   4        0.48       -1.88      2.91 o 
   4   7   4        0.17        3.83      3.58 o 
   5   7   4      489.32      491.33      9.69 o 
   6   7   4      108.02      100.46      7.03 o 
 -10   8   4       32.11       36.74      9.18 o 
  -9   8   4       13.26       15.55      4.24 o 
  -8   8   4        1.19       -0.88      3.23 o 
  -7   8   4      310.74      317.12      5.47 o 
  -6   8   4       11.98       12.43      2.48 o 
  -5   8   4      786.01      782.47     10.17 o 
  -4   8   4     2026.70     1947.03     19.00 o 
  -3   8   4       48.24       42.01      1.85 o 
  -2   8   4     4080.99     3955.21     32.11 o 
  -1   8   4        4.61        5.46      1.94 o 
   0   8   4     1577.46     1574.89     14.10 o 
   1   8   4       28.44       29.47      2.77 o 
   2   8   4        0.15       -0.71      2.79 o 
   3   8   4      308.74      309.63      6.21 o 
   4   8   4       67.26       67.74      4.20 o 
   5   8   4       97.19      104.00      5.36 o 
   6   8   4       34.95       35.74      5.57 o 
 -10   9   4       33.33       42.84      8.31 o 
  -9   9   4       32.59       29.72      5.15 o 
  -8   9   4        8.18        5.20      3.33 o 
  -7   9   4       57.17       52.78      3.30 o 
  -6   9   4      399.81      389.10      5.57 o 
  -5   9   4      414.04      397.19      6.40 o 
  -4   9   4       18.40       29.09      2.67 o 
  -3   9   4      114.31      111.75      3.90 o 
  -2   9   4        3.96        2.03      1.65 o 
  -1   9   4       67.70       89.33      2.58 o 
   0   9   4      254.89      281.26      4.52 o 
   1   9   4      253.80      229.65      6.38 o 
   2   9   4      143.10      149.40      4.30 o 
   3   9   4      596.67      542.27      9.90 o 
   4   9   4        1.48        4.04      3.64 o 
   5   9   4       12.92       17.76      4.53 o 
   6   9   4        2.58       -2.17      5.14 o 
  -9  10   4      275.76      274.25      7.49 o 
  -8  10   4      394.87      394.99      8.15 o 
  -7  10   4      385.53      360.85      6.51 o 
  -6  10   4      993.71      957.62      9.58 o 
  -5  10   4       12.37       15.64      2.78 o 
  -4  10   4      882.31      828.40     10.30 o 
  -3  10   4      255.90      180.61      2.91 o 
  -2  10   4      111.03      121.74      2.58 o 
  -1  10   4     3350.32     3154.06     26.16 o 
   0  10   4       10.82       19.78      2.28 o 
   1  10   4      325.32      298.98      6.05 o 
   2  10   4      993.25      932.12     12.83 o 
   3  10   4      119.39      103.11      4.33 o 
   4  10   4      600.55      590.85      9.55 o 
   5  10   4       11.31        8.04      4.47 o 
   6  10   4        1.78        2.75      5.33 o 
  -9  11   4        0.26        5.00      5.07 o 
  -8  11   4       80.60       78.67      5.08 o 
  -7  11   4        1.00       -3.02      3.55 o 
  -6  11   4       95.71       82.81      3.97 o 
  -5  11   4      250.34      230.09      6.90 o 
  -4  11   4      267.83      272.36      6.40 o 
  -3  11   4      634.78      641.26      6.84 o 
  -2  11   4      123.70      137.72      2.89 o 
  -1  11   4       24.10       20.68      1.98 o 
   0  11   4      137.84      130.34      3.75 o 
   1  11   4      354.21      296.20      5.61 o 
   2  11   4       21.44       20.69      3.06 o 
   3  11   4        0.39        3.92      3.20 o 
   4  11   4        4.84        5.26      3.81 o 
   5  11   4        1.50       -3.85      4.65 o 
   6  11   4      211.87      232.31      7.73 o 
  -9  12   4        1.83       12.10      5.17 o 
  -8  12   4       10.35        6.71      4.91 o 
  -7  12   4      174.58      167.82      7.63 o 
  -6  12   4        9.25        9.10      5.64 o 
  -5  12   4      458.69      422.40      8.04 o 
  -4  12   4        4.41       -2.79      3.53 o 
  -3  12   4       17.92       11.34      2.40 o 
  -2  12   4      278.57      279.28      4.51 o 
  -1  12   4      343.89      353.78      7.37 o 
   0  12   4      228.05      202.27      4.28 o 
   1  12   4       24.86       25.73      2.87 o 
   2  12   4       40.75       40.16      3.46 o 
   3  12   4      456.76      425.07      7.57 o 
   4  12   4        7.73        5.49      3.99 o 
   5  12   4      572.58      610.42     10.74 o 
  -9  13   4      164.68      175.97      7.07 o 
  -8  13   4       20.29       19.61      5.13 o 
  -7  13   4        0.11        0.03      4.24 o 
  -6  13   4        0.02       -0.12      4.26 o 
  -5  13   4       99.78      109.97      6.74 o 
  -4  13   4      177.17      159.51      5.86 o 
  -3  13   4      671.27      638.60      7.93 o 
  -2  13   4        0.26        3.44      2.11 o 
  -1  13   4       77.51       80.68      3.10 o 
   0  13   4       68.55       66.33      4.56 o 
   1  13   4     1556.94     1501.42     15.62 o 
   2  13   4       15.42        4.26      3.59 o 
   3  13   4      322.11      295.83      7.52 o 
   4  13   4       38.86       33.82      4.30 o 
   5  13   4      120.27      124.82      6.03 o 
  -9  14   4      101.16      100.52      6.77 o 
  -8  14   4        4.67        2.93      5.32 o 
  -7  14   4       74.01       70.02      5.48 o 
  -6  14   4        2.85        7.53      4.79 o 
  -5  14   4       59.13       52.78      4.98 o 
  -4  14   4      126.60      122.91      4.49 o 
  -3  14   4       79.98       75.91      5.33 o 
  -2  14   4      150.16      168.78      3.77 o 
  -1  14   4       97.19       91.44      3.16 o 
   0  14   4       26.89       25.51      2.67 o 
   1  14   4      197.03      192.47      5.92 o 
   2  14   4      126.67      137.62      5.68 o 
   3  14   4      225.89      212.13      5.88 o 
   4  14   4        8.37        7.50      4.36 o 
   5  14   4        2.42        8.64      5.30 o 
  -9  15   4      353.40      373.93      9.47 o 
  -8  15   4       64.12       54.62      6.14 o 
  -7  15   4       17.67        9.52      4.53 o 
  -6  15   4       24.57       27.85      4.90 o 
  -5  15   4      249.93      232.53      8.07 o 
  -4  15   4      175.24      190.82      5.24 o 
  -3  15   4      626.56      578.05      7.75 o 
  -2  15   4       29.06       39.15      4.95 o 
  -1  15   4     1055.77      949.03      9.85 o 
   0  15   4       35.49       40.62      2.98 o 
   1  15   4      975.25      890.26     11.15 o 
   2  15   4        0.06        5.25      3.75 o 
   3  15   4      128.35      135.60      7.88 o 
   4  15   4       18.14       10.10      4.49 o 
   5  15   4       42.64       37.00      5.66 o 
  -9  16   4        7.53        7.39      7.30 o 
  -8  16   4        0.14        0.65      5.86 o 
  -7  16   4        6.23        2.32      5.73 o 
  -6  16   4      470.37      455.72     10.93 o 
  -5  16   4       16.47       18.74      4.63 o 
  -4  16   4      169.76      144.25      6.19 o 
  -3  16   4      145.72      155.66      4.14 o 
  -2  16   4       91.12       89.28      4.20 o 
  -1  16   4        4.89        3.00      2.63 o 
   0  16   4      167.54      164.98      4.17 o 
   1  16   4       35.13       36.60      3.66 o 
   2  16   4        9.09        2.80      3.54 o 
   3  16   4        0.05       -1.71      4.31 o 
   4  16   4       49.03       58.66      5.82 o 
   5  16   4        1.76       12.30      7.32 o 
  -8  17   4       27.95       29.04      6.26 o 
  -7  17   4      142.18      124.25      7.69 o 
  -6  17   4       20.82       22.07      5.51 o 
  -5  17   4        2.68        5.77      4.77 o 
  -4  17   4      408.30      360.76     10.38 o 
  -3  17   4      395.58      359.79      6.29 o 
  -2  17   4      114.66      107.94      4.68 o 
  -1  17   4       36.35       49.82      3.16 o 
   0  17   4      379.80      394.46      6.26 o 
   1  17   4      504.23      468.28     10.89 o 
   2  17   4       83.25       73.60      4.37 o 
   3  17   4       10.06        7.46      4.55 o 
   4  17   4        0.01       -4.20      5.30 o 
  -8  18   4        1.65        6.03      7.37 o 
  -7  18   4       61.71       78.34      7.05 o 
  -6  18   4      174.17      170.36     17.06 o 
  -5  18   4        7.77       18.31      5.11 o 
  -4  18   4       68.75       74.74     10.32 o 
  -3  18   4        4.06        3.81      3.55 o 
  -2  18   4     1471.12     1410.02     14.96 o 
  -1  18   4      302.32      274.96      5.45 o 
   0  18   4      140.02      129.33      3.99 o 
   1  18   4       75.37       65.20      5.23 o 
   2  18   4       59.78       57.78      6.32 o 
   3  18   4      158.01      161.24      6.60 o 
   4  18   4      213.42      224.44      7.73 o 
  -8  19   4       26.39       21.44      8.49 o 
  -7  19   4        1.73        6.42      6.42 o 
  -6  19   4       28.48       23.67      5.83 o 
  -5  19   4        0.13        3.53      5.05 o 
  -4  19   4        1.17        2.22      4.76 o 
  -3  19   4      189.68      173.11      5.72 o 
  -2  19   4        3.32        6.35      3.30 o 
  -1  19   4      109.08      110.65      4.42 o 
   0  19   4       62.78       60.99      3.89 o 
   1  19   4        0.02        0.72      3.69 o 
   2  19   4        1.21       -1.86      4.29 o 
   3  19   4       11.89       14.32      5.03 o 
   4  19   4        1.48        5.56      8.05 o 
  -7  20   4      136.03      151.51      8.85 o 
  -6  20   4       57.00       72.01      6.98 o 
  -5  20   4      106.51      103.28      6.60 o 
  -4  20   4       91.13       81.74      8.80 o 
  -3  20   4       79.32       78.89      5.04 o 
  -2  20   4      164.97      184.79      5.23 o 
  -1  20   4      410.93      399.50      7.33 o 
   0  20   4      291.90      281.47      5.91 o 
   1  20   4        1.77        2.33      3.90 o 
   2  20   4       62.75       63.10      5.34 o 
   3  20   4      214.02      218.64     11.16 o 
   4  20   4       20.08       18.29      9.10 o 
  -7  21   4        0.30        1.46      6.90 o 
  -6  21   4       16.52       23.02      6.54 o 
  -5  21   4       44.51       46.47      6.49 o 
  -4  21   4      104.59      117.02      7.15 o 
  -3  21   4       85.21       89.62      8.90 o 
  -2  21   4        0.01       -2.99      3.76 o 
  -1  21   4       12.95       18.41      3.99 o 
   0  21   4      155.94      149.60      5.68 o 
   1  21   4       11.86        9.66      3.90 o 
   2  21   4       13.98        9.05      5.76 o 
   3  21   4       18.10       13.19      5.59 o 
  -7  22   4       12.30       20.21      7.32 o 
  -6  22   4       74.70       83.62      7.92 o 
  -5  22   4       56.59       42.55      7.62 o 
  -4  22   4       99.77       98.14      7.01 o 
  -3  22   4      114.83      111.90      7.86 o 
  -2  22   4       27.56       25.35      4.83 o 
  -1  22   4      348.99      333.60     11.30 o 
   0  22   4        7.94        6.52      4.41 o 
   1  22   4       13.37        8.81      4.76 o 
   2  22   4       22.96       15.96      6.25 o 
   3  22   4        2.04       -4.13      7.03 o 
  -6  23   4        0.36       10.34      7.78 o 
  -5  23   4       66.53       62.73      6.94 o 
  -4  23   4      218.23      248.72      9.20 o 
  -3  23   4       23.66       22.62      5.90 o 
  -2  23   4        0.28       -2.01      4.26 o 
  -1  23   4       43.59       42.37      4.92 o 
   0  23   4       18.82       16.88      5.53 o 
   1  23   4      392.95      388.99      9.26 o 
   2  23   4       25.83       34.31      6.74 o 
   3  23   4        4.04        9.10      7.20 o 
  -6  24   4        5.01       17.23      7.76 o 
  -5  24   4      340.98      352.54     19.77 o 
  -4  24   4       35.57       23.57      7.17 o 
  -3  24   4       19.51       23.16      7.49 o 
  -2  24   4       50.09       56.48      6.15 o 
  -1  24   4      193.82      195.51      7.37 o 
   0  24   4      185.24      183.61      7.99 o 
   1  24   4       14.63       13.60      6.34 o 
   2  24   4       20.75       27.17      7.04 o 
  -5  25   4        3.13        4.36      8.49 o 
  -4  25   4      176.65      173.93     10.44 o 
  -3  25   4      117.69      120.48      9.55 o 
  -2  25   4      153.36      161.45     11.03 o 
  -1  25   4        9.14        8.39      5.14 o 
   0  25   4      111.81       95.77      7.27 o 
   1  25   4      290.43      306.03     10.14 o 
   2  25   4      331.84      342.67     13.83 o 
  -5  26   4      123.79      138.03     11.27 o 
  -4  26   4       13.21       14.30      8.12 o 
  -3  26   4        8.08        9.99     11.83 o 
  -2  26   4       16.59       14.28      8.03 o 
  -1  26   4        2.58       -2.67      5.41 o 
   0  26   4        2.38       -1.26      6.52 o 
   1  26   4       65.46       70.44      7.77 o 
  -4  27   4      228.47      248.05     12.37 o 
  -3  27   4       18.72       21.63      8.62 o 
  -2  27   4       24.29       14.61      8.02 o 
  -1  27   4        3.49       -5.74      5.74 o 
   0  27   4        0.04       -0.14      6.87 o 
  -2  28   4        5.86       12.95      9.00 o 
  -1  28   4      385.14      411.16     10.66 o 
 -10   1   5       52.86       63.10      6.12 o 
  -9   1   5       59.83       62.25      4.68 o 
  -8   1   5       44.66       38.43      3.70 o 
  -7   1   5      146.92      137.98      3.78 o 
  -6   1   5      178.40      158.91      3.95 o 
  -5   1   5      102.09      102.12      5.68 o 
  -4   1   5      143.94      162.96      3.26 o 
  -3   1   5       33.31       33.27      2.41 o 
  -2   1   5        0.26        0.70      2.19 o 
  -1   1   5      436.18      386.73      5.33 o 
   0   1   5       32.06       22.22      2.46 o 
   1   1   5      862.41      849.83     10.94 o 
   2   1   5        5.87        6.49      3.00 o 
   3   1   5       80.53       77.35      4.18 o 
   4   1   5      126.33      147.76      5.37 o 
   5   1   5       50.64       49.43      5.73 o 
 -10   2   5        7.70        7.95      5.49 o 
  -9   2   5       24.91       26.60      4.28 o 
  -8   2   5        0.89        4.83      3.50 o 
  -7   2   5       41.91       43.03      2.97 o 
  -6   2   5      296.28      303.25      5.99 o 
  -5   2   5      161.31      158.44      2.94 o 
  -4   2   5      169.60      168.73      3.33 o 
  -3   2   5      423.34      408.76      7.38 o 
  -2   2   5       60.03       54.03      3.44 o 
  -1   2   5      607.37      632.19      7.22 o 
   0   2   5        0.05        0.39      2.10 o 
   1   2   5       27.85       25.97      3.05 o 
   2   2   5      739.54      724.35      9.55 o 
   3   2   5      155.32      165.05      5.06 o 
   4   2   5        5.95        3.56      3.99 o 
   5   2   5        5.08       10.78      5.51 o 
 -10   3   5       79.76       78.10      6.18 o 
  -9   3   5        0.59        5.22      4.18 o 
  -8   3   5       18.85       15.79      3.63 o 
  -7   3   5       15.74       14.23      2.74 o 
  -6   3   5      440.07      397.90      6.84 o 
  -5   3   5      211.10      209.29      3.59 o 
  -4   3   5      127.96      144.35      3.38 o 
  -3   3   5       32.04       28.31      2.39 o 
  -2   3   5      814.60      842.70      8.78 o 
  -1   3   5      438.24      444.64      5.94 o 
   0   3   5     1295.22     1278.65     12.16 o 
   1   3   5      523.21      512.00      9.99 o 
   2   3   5      362.60      349.83      6.59 o 
   3   3   5      137.81      134.75      4.91 o 
   4   3   5      138.52      154.98      5.64 o 
   5   3   5       92.69       94.74      6.60 o 
 -10   4   5       33.96       26.80      5.87 o 
  -9   4   5      290.80      304.17      6.93 o 
  -8   4   5      137.22      146.10      4.46 o 
  -7   4   5       23.80       22.53      3.58 o 
  -6   4   5      272.41      284.76      6.51 o 
  -5   4   5       39.68       50.35      3.85 o 
  -4   4   5     1285.73     1271.45     10.95 o 
  -3   4   5      336.60      298.58      4.79 o 
  -2   4   5       37.72       36.04      2.52 o 
  -1   4   5      595.89      608.19      7.20 o 
   0   4   5        6.45        9.50      2.41 o 
   1   4   5     1484.50     1423.40     14.98 o 
   2   4   5      413.40      397.97      7.22 o 
   3   4   5      454.40      461.38     11.12 o 
   4   4   5      152.16      151.60      5.65 o 
   5   4   5      185.09      214.89      8.06 o 
 -10   5   5       34.23       32.26      5.85 o 
  -9   5   5       68.73       71.78      4.92 o 
  -8   5   5      120.19      125.50      4.35 o 
  -7   5   5      211.25      201.90      4.99 o 
  -6   5   5      368.00      337.88      6.47 o 
  -5   5   5       89.91       86.43      3.53 o 
  -4   5   5      686.90      681.31      6.61 o 
  -3   5   5      593.30      590.44      8.03 o 
  -2   5   5      605.65      633.63      7.22 o 
  -1   5   5        6.41        5.85      2.14 o 
   0   5   5       31.40       36.37      2.68 o 
   1   5   5      115.94      127.84      4.13 o 
   2   5   5      153.93      152.44      4.63 o 
   3   5   5        2.05        3.55      3.51 o 
   4   5   5       54.56       57.78      6.11 o 
   5   5   5      261.98      305.48      7.96 o 
 -10   6   5        0.25        3.29      5.50 o 
  -9   6   5      180.62      191.98      5.86 o 
  -8   6   5     1004.74      947.23     11.13 o 
  -7   6   5      162.84      166.80      4.27 o 
  -6   6   5       27.47       32.85      3.47 o 
  -5   6   5        0.02        1.04      3.82 o 
  -4   6   5      462.71      398.53      4.70 o 
  -3   6   5      427.47      399.40      5.52 o 
  -2   6   5       77.35       63.89      2.55 o 
  -1   6   5      255.44      259.49      4.22 o 
   0   6   5       46.03       54.17      3.87 o 
   1   6   5     1514.36     1341.97     14.70 o 
   2   6   5       44.77       45.02      3.57 o 
   3   6   5       83.04       91.92      4.57 o 
   4   6   5      194.29      198.36      6.07 o 
   5   6   5       69.37       80.56      5.81 o 
 -10   7   5       36.86       32.73      8.12 o 
  -9   7   5      103.85      112.42      4.96 o 
  -8   7   5      239.73      237.36      5.32 o 
  -7   7   5       39.90       40.39      3.30 o 
  -6   7   5      375.29      343.73      9.14 o 
  -5   7   5      826.94      840.48     14.73 o 
  -4   7   5     1003.73      946.87      9.40 o 
  -3   7   5       31.43       34.32      2.56 o 
  -2   7   5      247.77      247.38      4.14 o 
  -1   7   5      425.08      388.58      5.54 o 
   0   7   5        4.10        6.19      2.45 o 
   1   7   5      898.76      898.32     10.81 o 
   2   7   5      122.32      122.34      4.35 o 
   3   7   5        9.62       12.23      3.80 o 
   4   7   5      166.80      158.24      5.88 o 
   5   7   5        1.17        1.41      5.21 o 
 -10   8   5       65.17       61.77      8.61 o 
  -9   8   5       51.27       54.69      5.42 o 
  -8   8   5       69.88       64.23      4.02 o 
  -7   8   5       19.98       24.00      3.37 o 
  -6   8   5       98.41      112.94      5.56 o 
  -5   8   5       61.71       59.02      4.35 o 
  -4   8   5      129.46      135.26      3.20 o 
  -3   8   5      769.60      760.16      7.39 o 
  -2   8   5      251.53      249.83      4.20 o 
  -1   8   5       20.76       17.06      2.44 o 
   0   8   5        4.04       10.46      2.56 o 
   1   8   5      328.76      332.34      6.38 o 
   2   8   5       10.10        8.93      3.17 o 
   3   8   5       45.02       44.45      4.92 o 
   4   8   5       88.51       88.95      5.20 o 
   5   8   5        0.62       -1.08      5.19 o 
 -10   9   5      115.06      119.94      8.92 o 
  -9   9   5       28.50       18.49      5.14 o 
  -8   9   5        8.97       12.18      4.32 o 
  -7   9   5      472.99      463.64      9.10 o 
  -6   9   5       37.53       39.67      3.63 o 
  -5   9   5      439.29      411.86      9.49 o 
  -4   9   5      489.06      485.77      6.07 o 
  -3   9   5      161.34      152.91      3.59 o 
  -2   9   5      870.03      801.96      8.58 o 
  -1   9   5      105.96      106.42      5.65 o 
   0   9   5      990.82      968.63     10.04 o 
   1   9   5       26.54       17.87      3.19 o 
   2   9   5       62.63       69.03      4.14 o 
   3   9   5      344.67      337.99      7.30 o 
   4   9   5       19.03       21.15      4.68 o 
   5   9   5      177.14      170.12      8.28 o 
 -10  10   5       21.69       26.65      8.28 o 
  -9  10   5        1.01        2.62      5.03 o 
  -8  10   5       39.56       32.56      5.18 o 
  -7  10   5       62.05       56.08      7.50 o 
  -6  10   5       78.79       76.35      4.70 o 
  -5  10   5      244.70      250.32      6.48 o 
  -4  10   5       30.69       34.22      3.21 o 
  -3  10   5      201.43      205.83      3.94 o 
  -2  10   5        5.08        4.91      2.39 o 
  -1  10   5      120.87      126.15      3.45 o 
   0  10   5      217.86      228.57      4.77 o 
   1  10   5        0.79       -3.04      3.24 o 
   2  10   5      348.66      308.67      6.57 o 
   3  10   5        0.14        3.60      3.89 o 
   4  10   5       41.71       54.93      5.77 o 
   5  10   5        5.65        1.32      5.45 o 
  -9  11   5      201.69      202.67      8.21 o 
  -8  11   5        8.81       12.16      4.63 o 
  -7  11   5       19.56       18.85      5.02 o 
  -6  11   5      552.77      537.64      9.61 o 
  -5  11   5        2.38        7.12      4.58 o 
  -4  11   5     1450.95     1351.73     13.94 o 
  -3  11   5      149.28      146.15      3.86 o 
  -2  11   5      372.08      369.31      6.73 o 
  -1  11   5     1080.69     1100.11     11.04 o 
   0  11   5       30.15       29.43      2.77 o 
   1  11   5     1147.48     1037.19     13.48 o 
   2  11   5       88.74       89.13      4.35 o 
   3  11   5        4.49       14.48      4.05 o 
   4  11   5      439.69      462.74      9.03 o 
   5  11   5       10.10        8.33      5.72 o 
  -9  12   5        3.01       -0.75      6.20 o 
  -8  12   5       84.78       88.84      7.71 o 
  -7  12   5       11.52       14.90      4.39 o 
  -6  12   5       75.89       71.83      6.05 o 
  -5  12   5       87.58       86.98      8.43 o 
  -4  12   5      356.27      342.94      8.36 o 
  -3  12   5      504.04      478.91      6.88 o 
  -2  12   5       13.72       10.86      2.52 o 
  -1  12   5      150.18      163.03      4.48 o 
   0  12   5      138.16      138.61      4.14 o 
   1  12   5        2.51        4.07      3.11 o 
   2  12   5       23.85       18.66      3.60 o 
   3  12   5       97.80      113.28      5.19 o 
   4  12   5       16.21       15.60      4.85 o 
   5  12   5       16.15       27.97      6.03 o 
  -9  13   5        3.07        6.41      6.44 o 
  -8  13   5      100.38       96.98      6.55 o 
  -7  13   5       55.82       59.27      5.11 o 
  -6  13   5       20.42       16.86      4.19 o 
  -5  13   5      508.07      479.23     12.85 o 
  -4  13   5        0.06       -0.32      2.76 o 
  -3  13   5       89.59       83.30      3.48 o 
  -2  13   5     1233.14     1194.67     11.70 o 
  -1  13   5      278.99      283.00      5.27 o 
   0  13   5      942.39      907.64     14.51 o 
   1  13   5      298.75      307.85      7.53 o 
   2  13   5      240.44      214.67      8.85 o 
   3  13   5       93.58       95.75      6.04 o 
   4  13   5        5.62        3.79      4.95 o 
  -9  14   5      121.55      137.59      9.17 o 
  -8  14   5       11.14       21.74      6.31 o 
  -7  14   5      177.46      180.63      8.05 o 
  -6  14   5       11.82       12.75      4.91 o 
  -5  14   5       13.29       18.72      4.71 o 
  -4  14   5      602.82      576.64     17.75 o 
  -3  14   5        7.07        2.13      2.83 o 
  -2  14   5      934.86      889.39     13.92 o 
  -1  14   5     1451.85     1365.67     14.06 o 
   0  14   5      211.47      184.29      5.72 o 
   1  14   5        5.49        6.33      3.92 o 
   2  14   5      329.14      326.80     11.86 o 
   3  14   5      205.73      181.75      5.99 o 
   4  14   5      103.90       90.72      5.94 o 
  -9  15   5       38.41       40.00      8.27 o 
  -8  15   5      220.62      228.76     11.18 o 
  -7  15   5      176.84      184.43     14.39 o 
  -6  15   5      135.34      130.13      8.26 o 
  -5  15   5      234.61      237.74      7.86 o 
  -4  15   5       39.71       54.45      4.37 o 
  -3  15   5       60.87       64.84      3.59 o 
  -2  15   5      513.01      490.43      9.75 o 
  -1  15   5      174.31      166.87      4.29 o 
   0  15   5       57.68       51.35      3.85 o 
   1  15   5        4.38       -0.05      4.04 o 
   2  15   5      153.08      169.43      7.65 o 
   3  15   5      338.99      345.86      9.00 o 
   4  15   5      195.14      192.81      8.01 o 
  -8  16   5      218.03      226.87     11.68 o 
  -7  16   5        4.48        3.58      5.90 o 
  -6  16   5      118.14      118.99      6.86 o 
  -5  16   5        0.75        3.99      5.11 o 
  -4  16   5      810.83      812.97     14.43 o 
  -3  16   5       43.21       43.77      3.57 o 
  -2  16   5       33.87       40.26      3.54 o 
  -1  16   5       19.34       19.77      3.09 o 
   0  16   5      236.13      243.54      5.81 o 
   1  16   5       27.33       22.02      4.26 o 
   2  16   5      256.69      245.91      7.37 o 
   3  16   5       51.33       40.84      5.55 o 
   4  16   5        3.56        0.79      6.08 o 
  -8  17   5       14.48       15.15      7.45 o 
  -7  17   5       26.43       29.06      6.17 o 
  -6  17   5      295.41      294.21      9.49 o 
  -5  17   5      442.94      443.82     11.08 o 
  -4  17   5     1435.85     1404.23     19.85 o 
  -3  17   5      133.71      149.45      4.75 o 
  -2  17   5        2.78       -0.71      3.28 o 
  -1  17   5      397.39      390.40      6.62 o 
   0  17   5        0.63        2.06      3.57 o 
   1  17   5      273.18      276.23      6.54 o 
   2  17   5       57.01       54.36      5.96 o 
   3  17   5       11.98        0.63      5.60 o 
   4  17   5       51.07       53.79      6.74 o 
  -8  18   5       18.21       21.15      8.43 o 
  -7  18   5      123.96      107.68      8.06 o 
  -6  18   5        1.46        1.26      5.74 o 
  -5  18   5      225.26      208.49      8.10 o 
  -4  18   5      126.60      126.41      6.78 o 
  -3  18   5        7.65        5.41      3.44 o 
  -2  18   5      170.01      170.77      5.11 o 
  -1  18   5        7.90        9.46      3.78 o 
   0  18   5      133.95      129.89      5.01 o 
   1  18   5        7.99        2.24      4.09 o 
   2  18   5       78.09       78.73     10.38 o 
   3  18   5        0.08        0.02      5.50 o 
  -8  19   5        6.52        7.53      7.94 o 
  -7  19   5      634.91      681.63     39.01 o 
  -6  19   5       22.71       21.86      6.28 o 
  -5  19   5      531.78      554.27     12.50 o 
  -4  19   5        1.51        4.04      5.03 o 
  -3  19   5       24.99       22.58      3.83 o 
  -2  19   5      601.35      598.76      9.17 o 
  -1  19   5      165.84      163.43      5.39 o 
   0  19   5      758.97      737.97     10.44 o 
   1  19   5        9.95        0.58      4.25 o 
   2  19   5      101.68       97.84      6.32 o 
   3  19   5      372.08      382.15     10.27 o 
  -7  20   5       24.74       24.42     11.45 o 
  -6  20   5        6.33       12.34      6.34 o 
  -5  20   5        9.62        6.49      5.74 o 
  -4  20   5        2.78       -0.37      5.66 o 
  -3  20   5      144.02      137.13      5.04 o 
  -2  20   5      109.80      126.68     10.89 o 
  -1  20   5        0.01        1.02      3.98 o 
   0  20   5       12.23       11.82      6.41 o 
   1  20   5        4.93        3.77      4.48 o 
   2  20   5        1.48       -0.55      5.30 o 
   3  20   5        1.62        1.16      5.96 o 
  -7  21   5        0.24        3.59     11.69 o 
  -6  21   5       70.93       86.09      7.54 o 
  -5  21   5       63.64       68.75      7.06 o 
  -4  21   5      212.13      201.77     14.67 o 
  -3  21   5      141.82      127.29      5.14 o 
  -2  21   5      173.00      176.06      5.83 o 
  -1  21   5     1372.40     1371.65     15.68 o 
   0  21   5       18.65        6.27      4.93 o 
   1  21   5      653.29      683.79     14.86 o 
   2  21   5      218.28      226.43      8.06 o 
  -7  22   5        1.78        1.96      7.54 o 
  -6  22   5      235.19      244.32     10.08 o 
  -5  22   5      162.84      155.79      8.39 o 
  -4  22   5       52.62       59.19      7.13 o 
  -3  22   5      198.61      173.10     10.60 o 
  -2  22   5        6.19        2.81      4.24 o 
  -1  22   5      103.71       89.49      5.20 o 
   0  22   5       82.04       86.38      6.06 o 
   1  22   5      310.52      304.13     13.44 o 
   2  22   5       24.56       22.75     12.14 o 
  -6  23   5      153.24      168.52     10.11 o 
  -5  23   5      825.46      821.02     19.77 o 
  -4  23   5       72.03       67.85      8.95 o 
  -3  23   5       82.39       80.60      7.64 o 
  -2  23   5       94.70      103.59      5.49 o 
  -1  23   5       19.01       12.47      4.71 o 
   0  23   5       68.64       83.82      7.21 o 
   1  23   5       62.73       70.43      7.38 o 
  -6  24   5       19.30       18.92      7.70 o 
  -5  24   5        7.33       16.88      7.26 o 
  -4  24   5       88.37       96.01      8.36 o 
  -3  24   5      154.37      147.47      8.72 o 
  -2  24   5      378.84      358.92      9.12 o 
  -1  24   5      141.38      129.65      7.70 o 
   0  24   5      113.99      104.45      9.31 o 
   1  24   5       99.17      100.09     11.38 o 
  -5  25   5       40.11       37.29      9.10 o 
  -4  25   5       11.64       20.07      7.99 o 
  -3  25   5      108.71      118.51      9.94 o 
  -2  25   5      170.64      169.64      7.08 o 
  -1  25   5        0.25        3.93      6.48 o 
   0  25   5       20.18       14.98      7.05 o 
  -4  26   5       10.67       23.37      8.95 o 
  -3  26   5        5.13        6.48      8.30 o 
  -2  26   5       84.29       86.24      7.41 o 
  -1  26   5        1.96       -3.25      6.60 o 
 -10   0   6        0.37        3.02      7.23 o 
  -9   0   6      738.53      731.16     14.77 o 
  -8   0   6        0.03        0.82      6.43 o 
  -7   0   6       25.38       23.04      6.37 o 
  -6   0   6        3.79        7.62      7.15 o 
  -5   0   6       32.04       43.03      3.01 o 
  -4   0   6      577.16      595.50     10.48 o 
  -3   0   6      367.97      342.73      9.00 o 
  -2   0   6       11.83        5.10      5.81 o 
  -1   0   6      398.40      367.50      8.01 o 
   0   0   6        0.24       -3.82      6.54 o 
   1   0   6     3099.18     3005.40     45.97 o 
   2   0   6        3.68       -5.35      5.35 o 
   3   0   6      410.91      391.30     13.19 o 
   4   0   6      297.45      298.40     12.53 o 
 -10   1   6        0.04        3.35      5.02 o 
  -9   1   6       24.82       24.47      4.47 o 
  -8   1   6        0.10        7.56      4.52 o 
  -7   1   6        0.87        2.43      3.96 o 
  -6   1   6      752.19      732.56     11.95 o 
  -5   1   6       56.17       57.65      2.61 o 
  -4   1   6       55.89       53.45      3.10 o 
  -3   1   6       96.51       94.01      4.17 o 
  -2   1   6      243.86      246.52      5.05 o 
  -1   1   6      302.58      314.27      7.67 o 
   0   1   6      161.87      173.16      4.16 o 
   1   1   6      152.71      140.47      6.17 o 
   2   1   6        0.63       -1.88      4.01 o 
   3   1   6      122.42      115.34      6.05 o 
   4   1   6        3.33        5.35      5.51 o 
 -10   2   6       45.15       60.34      5.61 o 
  -9   2   6        6.70       10.04      4.49 o 
  -8   2   6      346.86      340.73      9.22 o 
  -7   2   6      201.79      206.50      5.57 o 
  -6   2   6       65.23       62.59      3.90 o 
  -5   2   6     1815.49     1671.82     14.05 o 
  -4   2   6       12.01       10.73      3.57 o 
  -3   2   6     1085.31     1041.93     22.51 o 
  -2   2   6       76.08       80.04      3.53 o 
  -1   2   6       27.90       32.23      2.93 o 
   0   2   6     1186.52     1127.01     12.70 o 
   1   2   6       22.64       24.50      4.07 o 
   2   2   6      109.82      118.91      7.01 o 
   3   2   6      118.86      120.71      6.13 o 
   4   2   6       94.95      104.68      6.74 o 
 -10   3   6       71.93       66.96      5.79 o 
  -9   3   6      612.02      576.56     10.12 o 
  -8   3   6        2.37        9.83      4.83 o 
  -7   3   6       22.01       22.05      3.86 o 
  -6   3   6      570.97      568.08     10.44 o 
  -5   3   6        0.75        1.70      2.76 o 
  -4   3   6       27.39       26.97      2.97 o 
  -3   3   6        0.45        3.94      2.74 o 
  -2   3   6      409.58      430.44      9.53 o 
  -1   3   6      162.36      166.14      4.03 o 
   0   3   6       18.18       19.83      3.84 o 
   1   3   6       68.64       78.13      4.89 o 
   2   3   6       18.02       12.70      3.63 o 
   3   3   6      117.75      121.05      5.52 o 
   4   3   6      100.42      126.68      6.09 o 
 -10   4   6        0.83       -2.61      5.24 o 
  -9   4   6       13.14       19.18      5.04 o 
  -8   4   6      364.22      359.75      8.87 o 
  -7   4   6       71.18       73.17      4.36 o 
  -6   4   6       53.28       53.03      3.80 o 
  -5   4   6        0.22        1.39      3.20 o 
  -4   4   6      475.10      481.78      6.66 o 
  -3   4   6      491.89      462.13      9.79 o 
  -2   4   6      989.29      937.31     10.00 o 
  -1   4   6     1012.52     1031.23     14.28 o 
   0   4   6      550.31      547.50      8.20 o 
   1   4   6      133.39      128.73      4.69 o 
   2   4   6      114.78      123.74      4.94 o 
   3   4   6       55.89       49.32      4.74 o 
   4   4   6       58.49       62.48      5.65 o 
 -10   5   6       56.38       45.87      5.62 o 
  -9   5   6       11.30       11.12      5.70 o 
  -8   5   6      286.94      286.56      6.96 o 
  -7   5   6        0.46       -1.84      3.59 o 
  -6   5   6      947.11      895.33     11.31 o 
  -5   5   6      312.40      289.58      6.26 o 
  -4   5   6       90.71       96.19      4.58 o 
  -3   5   6       19.76       28.11      2.94 o 
  -2   5   6      746.05      733.13      8.55 o 
  -1   5   6      155.94      150.05      4.00 o 
   0   5   6      118.35      101.91      4.24 o 
   1   5   6      522.31      480.08      9.79 o 
   2   5   6       57.32       63.51      4.29 o 
   3   5   6      536.37      511.11      9.23 o 
   4   5   6       74.01       77.48      5.86 o 
 -10   6   6       14.28       12.36      7.31 o 
  -9   6   6        1.73        5.91      5.57 o 
  -8   6   6      128.18      146.32      5.56 o 
  -7   6   6      130.80      145.03      5.12 o 
  -6   6   6      485.29      486.23      9.16 o 
  -5   6   6      928.50      880.97     11.02 o 
  -4   6   6      710.39      714.57      8.46 o 
  -3   6   6      237.02      227.99      5.52 o 
  -2   6   6       37.93       38.05      3.29 o 
  -1   6   6       67.08       61.17      3.21 o 
   0   6   6       64.88       68.56      3.91 o 
   1   6   6        5.87       12.10      4.06 o 
   2   6   6        7.40        6.90      3.80 o 
   3   6   6       60.42       90.93      5.34 o 
   4   6   6       31.95       29.54      5.57 o 
 -10   7   6       38.20       31.64      9.25 o 
  -9   7   6       68.06       73.49      7.54 o 
  -8   7   6        6.25        9.09      4.24 o 
  -7   7   6      215.00      200.24      5.62 o 
  -6   7   6       59.64       64.18      4.87 o 
  -5   7   6       81.97       91.13      4.52 o 
  -4   7   6      149.99      136.75      3.67 o 
  -3   7   6       24.15       27.79      2.91 o 
  -2   7   6      550.23      564.48      7.30 o 
  -1   7   6      281.37      260.68      5.34 o 
   0   7   6        2.21        4.27      3.22 o 
   1   7   6        9.36        7.77      3.48 o 
   2   7   6       90.59      113.24      4.90 o 
   3   7   6      117.53      108.89      5.55 o 
   4   7   6      261.72      313.74      8.17 o 
 -10   8   6      200.17      218.20     10.31 o 
  -9   8   6        1.36        1.67      5.78 o 
  -8   8   6       98.81      111.03      5.99 o 
  -7   8   6        6.25        6.64      4.37 o 
  -6   8   6      121.26      112.62      4.60 o 
  -5   8   6      799.38      766.43     14.49 o 
  -4   8   6      476.85      473.36      6.75 o 
  -3   8   6      915.07      840.57      9.35 o 
  -2   8   6      205.50      204.76      4.32 o 
  -1   8   6        0.02        3.42      2.78 o 
   0   8   6     1006.33     1003.73     13.45 o 
   1   8   6       59.25       49.13      4.02 o 
   2   8   6      638.64      634.62     12.31 o 
   3   8   6      439.34      465.29      9.05 o 
   4   8   6       43.83       60.17      6.02 o 
 -10   9   6       17.45       21.33     10.27 o 
  -9   9   6        2.20        2.09      5.67 o 
  -8   9   6        2.40        3.39      4.96 o 
  -7   9   6        0.43        4.91      4.41 o 
  -6   9   6      234.87      223.12      6.42 o 
  -5   9   6       78.04       66.01      7.03 o 
  -4   9   6       46.64       48.56      3.07 o 
  -3   9   6      169.52      164.84      4.10 o 
  -2   9   6       55.25       56.68      4.83 o 
  -1   9   6       70.59       69.58      3.40 o 
   0   9   6      115.71      116.07      6.92 o 
   1   9   6      123.85      120.39      4.67 o 
   2   9   6        0.00        1.53      4.02 o 
   3   9   6       54.54       52.11      5.25 o 
   4   9   6       53.76       59.96      6.10 o 
  -9  10   6      244.91      243.85      8.36 o 
  -8  10   6       33.66       27.80      5.48 o 
  -7  10   6       46.54       45.42      5.01 o 
  -6  10   6      554.90      535.73      9.79 o 
  -5  10   6       67.87       62.07      9.09 o 
  -4  10   6      146.19      147.50      4.31 o 
  -3  10   6       34.97       31.85      3.29 o 
  -2  10   6      442.30      429.60     10.00 o 
  -1  10   6      286.06      279.10      5.46 o 
   0  10   6       65.10       63.63      4.00 o 
   1  10   6      979.73      928.04     12.78 o 
   2  10   6        9.17        7.21      4.14 o 
   3  10   6      166.10      167.36      6.31 o 
   4  10   6      199.46      225.85      7.53 o 
  -9  11   6        0.31        2.31      5.95 o 
  -8  11   6      109.03      106.21      6.48 o 
  -7  11   6        0.00       -3.63      4.34 o 
  -6  11   6      184.22      168.25      6.17 o 
  -5  11   6      453.11      443.23     11.28 o 
  -4  11   6       55.00       62.06      3.43 o 
  -3  11   6      751.49      684.59      9.60 o 
  -2  11   6       65.93       66.00      3.81 o 
  -1  11   6      257.45      253.25      7.38 o 
   0  11   6        0.54       -1.03      3.38 o 
   1  11   6       27.52       36.72      4.08 o 
   2  11   6       26.09       28.18      4.57 o 
   3  11   6       21.08       15.32      4.75 o 
   4  11   6       32.55       16.64      5.74 o 
  -9  12   6       27.83       23.38      6.45 o 
  -8  12   6       18.65       18.24      5.56 o 
  -7  12   6        0.56        2.73      4.76 o 
  -6  12   6      264.16      258.61      8.04 o 
  -5  12   6      130.46      133.10      5.57 o 
  -4  12   6        1.14       -0.09      2.81 o 
  -3  12   6       60.38       57.78      4.45 o 
  -2  12   6      598.65      594.06      9.54 o 
  -1  12   6        0.00       -0.81      3.38 o 
   0  12   6      268.04      277.43      7.37 o 
   1  12   6       45.07       38.03      4.15 o 
   2  12   6       37.34       31.52      4.30 o 
   3  12   6        3.21        3.56      4.79 o 
  -9  13   6       38.24       47.29     10.81 o 
  -8  13   6        7.16       -2.16      5.64 o 
  -7  13   6      171.83      159.40      6.60 o 
  -6  13   6        4.52       -0.34      4.61 o 
  -5  13   6      208.31      200.28      6.44 o 
  -4  13   6      335.85      351.06      7.06 o 
  -3  13   6       60.01       51.86      3.62 o 
  -2  13   6        0.72        0.49      3.53 o 
  -1  13   6      796.24      762.65     10.20 o 
   0  13   6      249.63      241.20     11.82 o 
   1  13   6        4.76        9.69      4.58 o 
   2  13   6       36.77       41.70      5.48 o 
   3  13   6       12.22       12.21      5.59 o 
  -9  14   6       13.11       14.28      7.69 o 
  -8  14   6       60.83       60.91      6.62 o 
  -7  14   6       26.26       25.70      5.13 o 
  -6  14   6       80.78       77.97      6.49 o 
  -5  14   6       16.97       16.27      6.67 o 
  -4  14   6      203.66      202.43      5.71 o 
  -3  14   6        0.04        2.39      3.20 o 
  -2  14   6      247.90      247.40      8.26 o 
  -1  14   6        0.11        2.00      3.63 o 
   0  14   6       12.62       11.02      5.86 o 
   1  14   6        2.79       -2.70      4.64 o 
   2  14   6       70.80       73.94      6.13 o 
   3  14   6       79.24       87.07      6.96 o 
  -9  15   6       27.95       23.32      8.28 o 
  -8  15   6      128.85      147.84      9.20 o 
  -7  15   6       83.02       92.83      7.32 o 
  -6  15   6      210.91      204.84      8.10 o 
  -5  15   6       90.03       89.84      8.18 o 
  -4  15   6      351.25      364.87     11.94 o 
  -3  15   6        6.69       -0.39      3.31 o 
  -2  15   6      102.09      114.31      4.63 o 
  -1  15   6      667.48      638.90      9.45 o 
   0  15   6       11.22        8.20      4.45 o 
   1  15   6       38.71       39.29      5.40 o 
   2  15   6       18.75       10.41      5.90 o 
   3  15   6      173.63      187.80      7.84 o 
  -8  16   6       62.81       54.34      7.56 o 
  -7  16   6       19.74       21.96      6.48 o 
  -6  16   6        0.61        6.38      5.86 o 
  -5  16   6       81.38       76.58      7.26 o 
  -4  16   6      109.57      106.18      4.82 o 
  -3  16   6        7.22        5.38      3.50 o 
  -2  16   6        3.01        0.41      3.67 o 
  -1  16   6       44.67       59.45      4.99 o 
   0  16   6       69.53       75.60      4.87 o 
   1  16   6       71.82       83.56      8.75 o 
   2  16   6        0.08       -5.28      5.28 o 
   3  16   6        2.16        4.19      6.04 o 
  -8  17   6        0.32        3.15      7.29 o 
  -7  17   6       29.89       37.48      7.00 o 
  -6  17   6       28.51       26.55      6.24 o 
  -5  17   6      108.45       93.40      7.10 o 
  -4  17   6      216.66      214.83      5.48 o 
  -3  17   6       27.69       26.74      3.93 o 
  -2  17   6      261.96      266.06      7.84 o 
  -1  17   6      205.67      211.16      6.76 o 
   0  17   6       15.11       19.99      4.47 o 
   1  17   6       60.40       64.10      5.19 o 
   2  17   6       61.39       55.08      6.26 o 
  -8  18   6      115.39      108.18      9.02 o 
  -7  18   6        8.28        8.68      7.22 o 
  -6  18   6      116.97      127.24     16.51 o 
  -5  18   6       19.17       14.76     11.11 o 
  -4  18   6      394.78      384.76      7.84 o 
  -3  18   6       74.87       71.25      4.58 o 
  -2  18   6        7.21        8.19      4.17 o 
  -1  18   6      112.20      107.42      5.80 o 
   0  18   6       66.95       74.90      5.13 o 
   1  18   6      176.30      171.94      8.09 o 
   2  18   6       47.63       48.29      6.49 o 
  -7  19   6        3.90        6.14      6.90 o 
  -6  19   6        1.40        5.02      6.81 o 
  -5  19   6       16.10       20.25      6.54 o 
  -4  19   6        6.04        7.05      4.42 o 
  -3  19   6       96.32       89.41      5.36 o 
  -2  19   6        2.20        1.29      4.23 o 
  -1  19   6       45.90       39.67      5.12 o 
   0  19   6        9.40        3.74      5.16 o 
   1  19   6        0.00       -4.93      4.93 o 
   2  19   6        0.33        2.90      5.98 o 
  -7  20   6       13.21       22.19      7.73 o 
  -6  20   6      108.33      119.62      8.13 o 
  -5  20   6      300.68      284.73     10.17 o 
  -4  20   6       78.53       84.79     10.04 o 
  -3  20   6      237.98      233.16      6.39 o 
  -2  20   6        4.64        1.76      4.42 o 
  -1  20   6       12.21        2.09      5.08 o 
   0  20   6       40.34       38.25      5.92 o 
   1  20   6      111.99      107.20      6.36 o 
  -7  21   6        4.89       18.88      8.02 o 
  -6  21   6       61.85       64.24      8.12 o 
  -5  21   6        1.02        5.90      6.34 o 
  -4  21   6       15.14       22.90      7.07 o 
  -3  21   6       37.45       45.35      4.88 o 
  -2  21   6       75.27       69.32      5.29 o 
  -1  21   6      100.69      101.00      6.48 o 
   0  21   6       21.35       16.53      5.57 o 
   1  21   6       67.07       87.30      6.15 o 
  -6  22   6       47.53       55.22      8.08 o 
  -5  22   6       12.35       24.24      7.43 o 
  -4  22   6        1.99       -1.54      7.05 o 
  -3  22   6        3.50        6.10      4.77 o 
  -2  22   6       33.60       33.76      5.08 o 
  -1  22   6      179.19      169.93      7.32 o 
   0  22   6       77.77       85.33      8.86 o 
  -6  23   6       49.72       52.45      8.46 o 
  -5  23   6       37.37       34.08      9.11 o 
  -4  23   6        6.38       11.45     17.34 o 
  -3  23   6      250.67      269.23      8.22 o 
  -2  23   6        2.37        2.11      5.19 o 
  -1  23   6      110.07      102.48      7.12 o 
   0  23   6       21.93       30.10      7.32 o 
  -5  24   6        7.06       10.06      8.18 o 
  -4  24   6       12.93       14.64      9.09 o 
  -3  24   6        0.89        1.14      5.80 o 
  -2  24   6        9.04       -4.31      5.73 o 
  -1  24   6        0.35       -5.73      6.75 o 
  -3  25   6       14.74       12.27      6.67 o 
  -2  25   6        1.73        5.54      7.16 o 
 -10   1   7        2.99       11.62      6.63 o 
  -9   1   7       72.35       87.01      6.79 o 
  -8   1   7      117.61      113.53      6.34 o 
  -7   1   7        0.12        6.67      4.75 o 
  -6   1   7       53.71       58.67      4.37 o 
  -5   1   7       28.46       20.92      3.36 o 
  -4   1   7      135.37      125.23      7.33 o 
  -3   1   7      270.52      275.68      5.56 o 
  -2   1   7        0.07        2.05      3.12 o 
  -1   1   7        0.47        4.87      3.12 o 
   0   1   7       11.66        8.67      4.20 o 
   1   1   7      239.01      234.97      7.01 o 
   2   1   7      140.00      149.32      8.88 o 
   3   1   7        1.56        1.21      5.76 o 
 -10   2   7       23.59       28.94      7.01 o 
  -9   2   7      116.20      117.16      9.28 o 
  -8   2   7       28.54       17.51      5.26 o 
  -7   2   7       44.83       39.15      5.09 o 
  -6   2   7      102.37      104.11      3.38 o 
  -5   2   7      143.46      147.38      4.38 o 
  -4   2   7        3.75        1.94      3.13 o 
  -3   2   7      227.08      238.50      5.36 o 
  -2   2   7        6.84        6.74      3.11 o 
  -1   2   7      279.48      275.48      5.68 o 
   0   2   7      344.24      342.49     12.31 o 
   1   2   7       16.15       21.85      4.83 o 
   2   2   7        5.26       11.81      5.17 o 
   3   2   7        8.43        8.40      5.64 o 
 -10   3   7       34.54       51.11      7.49 o 
  -9   3   7        4.52        9.78      5.90 o 
  -8   3   7      239.16      228.76     10.51 o 
  -7   3   7       34.22       42.67      4.52 o 
  -6   3   7      156.42      140.14      5.10 o 
  -5   3   7      120.77      118.89      4.82 o 
  -4   3   7        1.20       -1.32      3.08 o 
  -3   3   7      426.18      418.17      6.71 o 
  -2   3   7      236.21      236.46      5.23 o 
  -1   3   7      307.83      306.37      6.21 o 
   0   3   7        1.33       -0.88      4.23 o 
   1   3   7      267.00      264.03      8.71 o 
   2   3   7      164.07      164.54      8.51 o 
   3   3   7       25.79       29.36      6.15 o 
 -10   4   7      201.95      192.13      8.56 o 
  -9   4   7        4.59        8.11      5.65 o 
  -8   4   7        3.92        7.21      5.04 o 
  -7   4   7       91.24      100.95      6.39 o 
  -6   4   7      251.15      248.72      6.33 o 
  -5   4   7      150.15      157.82      5.19 o 
  -4   4   7       45.21       53.19      3.65 o 
  -3   4   7        2.86        3.08      3.09 o 
  -2   4   7      138.23      140.47      4.38 o 
  -1   4   7      846.68      825.80      9.70 o 
   0   4   7        9.25        6.35      4.91 o 
   1   4   7       95.34       96.22      5.76 o 
   2   4   7        0.48       -3.00      4.71 o 
   3   4   7      428.32      465.86     11.07 o 
 -10   5   7        0.70        8.55      7.79 o 
  -9   5   7       27.77       28.50      6.99 o 
  -8   5   7        0.38        2.44      5.26 o 
  -7   5   7       12.08       13.28      4.30 o 
  -6   5   7        1.54        5.87      4.00 o 
  -5   5   7       23.52       20.31      3.54 o 
  -4   5   7        1.43        0.37      3.06 o 
  -3   5   7        0.03       -2.98      2.98 o 
  -2   5   7      260.13      270.06      5.78 o 
  -1   5   7      533.12      540.39      9.55 o 
   0   5   7      632.90      655.32     10.96 o 
   1   5   7       12.95       13.59      4.78 o 
   2   5   7        0.21       -4.39      4.39 o 
   3   5   7        1.62        9.35      6.08 o 
 -10   6   7       24.53       34.34      8.41 o 
  -9   6   7       23.32       26.60      7.05 o 
  -8   6   7        3.62        4.09      4.47 o 
  -7   6   7       24.99       35.48      4.52 o 
  -6   6   7      694.98      675.68     20.14 o 
  -5   6   7       83.47       72.80      3.16 o 
  -4   6   7       41.55       37.03      4.21 o 
  -3   6   7        0.04        3.57      3.32 o 
  -2   6   7       70.29       71.82      4.00 o 
  -1   6   7     1293.32     1273.67     16.37 o 
   0   6   7      424.39      401.95      7.71 o 
   1   6   7        6.58        3.60      4.14 o 
   2   6   7       80.29       76.76      5.50 o 
   3   6   7      114.88      122.35      6.48 o 
 -10   7   7       95.26       87.90      8.78 o 
  -9   7   7      170.31      164.82      8.58 o 
  -8   7   7        0.01        6.73      5.15 o 
  -7   7   7      244.43      247.70      7.44 o 
  -6   7   7      129.28      133.73      5.26 o 
  -5   7   7      140.70      130.54      4.36 o 
  -4   7   7     1128.41     1131.03     13.51 o 
  -3   7   7      200.98      196.20      4.76 o 
  -2   7   7      153.99      148.50      5.30 o 
  -1   7   7      106.31       96.73      6.55 o 
   0   7   7        7.15       14.56      3.91 o 
   1   7   7      108.57      123.27      6.72 o 
   2   7   7        1.98       -0.66      4.68 o 
   3   7   7       55.16       63.56      6.05 o 
  -9   8   7       49.91       45.68      7.65 o 
  -8   8   7        0.30       12.95      5.57 o 
  -7   8   7        4.60        1.98      6.69 o 
  -6   8   7        0.16        3.80      4.45 o 
  -5   8   7      129.87      146.06      4.23 o 
  -4   8   7       30.52       39.79      3.96 o 
  -3   8   7        0.23       -0.49      3.17 o 
  -2   8   7      107.53      117.10      4.67 o 
  -1   8   7       34.29       35.40      4.06 o 
   0   8   7      110.10       91.53      7.68 o 
   1   8   7        9.39       10.50      4.45 o 
   2   8   7        5.26        8.29      4.95 o 
   3   8   7        0.01       -0.95      5.58 o 
  -9   9   7        7.20        6.13      6.19 o 
  -8   9   7      238.27      243.00      8.04 o 
  -7   9   7       66.40       61.15      5.71 o 
  -6   9   7        0.36        0.01      4.52 o 
  -5   9   7      187.06      187.26      4.57 o 
  -4   9   7       64.34       69.00      3.91 o 
  -3   9   7      477.20      477.64      8.19 o 
  -2   9   7       23.07       23.62      3.78 o 
  -1   9   7       88.64       94.65      4.68 o 
   0   9   7      251.96      249.95      6.37 o 
   1   9   7       62.46       56.79      4.97 o 
   2   9   7      444.42      463.51      9.92 o 
   3   9   7        8.76       13.18      5.49 o 
  -9  10   7        2.61        4.56      6.26 o 
  -8  10   7        0.90        4.26      5.52 o 
  -7  10   7        0.07        0.01      5.05 o 
  -6  10   7       86.65       85.57     11.35 o 
  -5  10   7        9.88        5.20      3.03 o 
  -4  10   7       31.60       30.35      4.81 o 
  -3  10   7      166.51      147.98      9.34 o 
  -2  10   7       19.41       18.38      3.86 o 
  -1  10   7        0.17        1.18      3.87 o 
   0  10   7        0.75       -0.62      4.61 o 
   1  10   7        0.73       -3.62      4.27 o 
   2  10   7        0.18       -1.79      4.77 o 
   3  10   7        0.99       -2.57      5.67 o 
  -9  11   7      157.94      186.87      8.48 o 
  -8  11   7        9.73       12.83      5.74 o 
  -7  11   7       94.74      104.23      6.34 o 
  -6  11   7      271.73      240.15      9.85 o 
  -5  11   7       13.52       13.62      2.99 o 
  -4  11   7      461.94      441.62      9.91 o 
  -3  11   7       40.83       55.90      6.54 o 
  -2  11   7      185.42      184.73      5.59 o 
  -1  11   7       32.45       30.84      4.92 o 
   0  11   7       34.71       30.38      5.13 o 
   1  11   7      206.78      198.98      6.37 o 
   2  11   7       15.51       18.53      5.19 o 
  -9  12   7        2.28        3.07      6.71 o 
  -8  12   7       49.33       51.94      6.90 o 
  -7  12   7       14.76       13.42      5.27 o 
  -6  12   7      159.78      156.43     11.50 o 
  -5  12   7      134.01      134.35      7.22 o 
  -4  12   7       76.87       72.78      4.60 o 
  -3  12   7       34.47       26.52      4.30 o 
  -2  12   7      188.24      192.63      6.67 o 
  -1  12   7       51.89       43.75      5.06 o 
   0  12   7       36.65       44.25      5.37 o 
   1  12   7        0.03        7.30      5.48 o 
   2  12   7        0.00       -2.82      5.70 o 
  -9  13   7       32.20       24.24      6.79 o 
  -8  13   7       76.71       75.02      6.96 o 
  -7  13   7       38.27       56.73      5.97 o 
  -6  13   7      346.93      303.16     13.82 o 
  -5  13   7       26.96       29.67      3.35 o 
  -4  13   7        1.43        4.34      3.82 o 
  -3  13   7      418.07      419.04      7.64 o 
  -2  13   7        1.50        3.78      4.79 o 
  -1  13   7       20.41       16.62      5.10 o 
   0  13   7      219.67      244.15      7.67 o 
   1  13   7       10.61       18.88      5.61 o 
   2  13   7      251.54      261.21      8.75 o 
  -8  14   7        0.09       -5.92      5.92 o 
  -7  14   7      172.73      162.75      9.01 o 
  -6  14   7      668.71      658.29     18.01 o 
  -5  14   7        0.91        2.04      5.51 o 
  -4  14   7        8.63        8.56      4.03 o 
  -3  14   7      130.71      126.60      4.96 o 
  -2  14   7      260.31      272.51      6.69 o 
  -1  14   7       15.28       19.71      4.93 o 
   0  14   7       51.97       57.63      6.92 o 
   1  14   7        2.75        3.66      5.41 o 
   2  14   7       26.13       33.61      6.42 o 
  -8  15   7       16.74       25.88      7.69 o 
  -7  15   7      130.86      131.49      8.66 o 
  -6  15   7      251.71      253.07      9.13 o 
  -5  15   7       53.51       56.08      6.66 o 
  -4  15   7       36.77       45.36      5.36 o 
  -3  15   7      522.33      509.03      8.75 o 
  -2  15   7      190.42      206.93      6.68 o 
  -1  15   7      266.82      257.56      7.50 o 
   0  15   7       97.08       91.78      6.58 o 
   1  15   7        2.77       -0.04      5.92 o 
   2  15   7       71.85       76.96      7.16 o 
  -8  16   7        9.21       13.71      7.47 o 
  -7  16   7       53.81       45.61      7.80 o 
  -6  16   7      359.34      389.24     19.03 o 
  -5  16   7       85.39       72.25      7.25 o 
  -4  16   7      106.17      104.35      6.96 o 
  -3  16   7        0.03        3.61      4.02 o 
  -2  16   7      351.83      328.55      8.30 o 
  -1  16   7        9.63        4.47      6.96 o 
   0  16   7      150.58      123.95      7.31 o 
   1  16   7        5.68        2.12      5.94 o 
  -8  17   7        0.05        2.81      7.57 o 
  -7  17   7        8.57       17.42      7.99 o 
  -6  17   7       16.89       26.43      9.24 o 
  -5  17   7        8.57        4.50      7.23 o 
  -4  17   7      393.31      390.10      8.61 o 
  -3  17   7      110.32      115.52      7.14 o 
  -2  17   7      113.14      117.09      6.29 o 
  -1  17   7      163.48      177.16      7.07 o 
   0  17   7       12.39        3.76      5.16 o 
   1  17   7      335.39      370.13      9.96 o 
  -7  18   7       39.45       46.38      8.00 o 
  -6  18   7       36.23       43.79      7.29 o 
  -5  18   7       11.86       17.83     13.59 o 
  -4  18   7       11.61       18.37      4.83 o 
  -3  18   7        8.10        7.61      4.33 o 
  -2  18   7      154.33      159.11      6.73 o 
  -1  18   7       78.13       85.41      8.55 o 
   0  18   7       20.91       13.43      5.98 o 
   1  18   7        0.01        7.39      5.79 o 
  -7  19   7       14.96       21.86      7.89 o 
  -6  19   7      101.70       92.12      8.36 o 
  -5  19   7      150.05      162.31      8.75 o 
  -4  19   7        8.78        5.17      4.41 o 
  -3  19   7      384.12      397.18      9.21 o 
  -2  19   7        0.72       -5.63      5.63 o 
  -1  19   7      139.45      164.52      7.54 o 
   0  19   7       83.78       76.21      7.08 o 
  -6  20   7        6.60       17.40      7.71 o 
  -5  20   7       27.65       43.12      8.01 o 
  -4  20   7       40.34       38.92      5.57 o 
  -3  20   7        7.53        5.59      4.83 o 
  -2  20   7        4.38        1.26      5.56 o 
  -1  20   7        7.51       -1.75      5.80 o 
   0  20   7        0.03       -5.92      6.29 o 
  -6  21   7      184.04      178.21     10.12 o 
  -5  21   7        4.04        2.60      8.18 o 
  -4  21   7      119.34      139.13      6.61 o 
  -3  21   7        0.00       -1.54      4.99 o 
  -2  21   7      107.79      103.38      6.92 o 
  -1  21   7       51.88       64.38      6.90 o 
  -5  22   7       19.78       27.71      8.54 o 
  -4  22   7       53.95       47.48      6.33 o 
  -3  22   7       66.25       59.28      5.98 o 
  -2  22   7       61.48       55.42      6.84 o 
  -3  23   7      293.90      297.67      8.18 o 
 -10   0   8      213.84      199.33     12.95 o 
  -9   0   8       93.32      104.93     10.59 o 
  -8   0   8       44.78       34.54     12.74 o 
  -7   0   8      291.03      317.76     12.46 o 
  -6   0   8       32.53       46.99      7.66 o 
  -5   0   8      107.22      114.86      8.85 o 
  -4   0   8      893.45      853.42     17.87 o 
  -3   0   8       10.53       10.82      5.36 o 
  -2   0   8      607.55      630.46     12.59 o 
  -1   0   8       22.99       17.70     11.37 o 
   0   0   8       49.33       41.05     12.71 o 
   1   0   8      171.48      178.93     16.08 o 
   2   0   8       42.57       36.98      8.66 o 
 -10   1   8       17.37       23.30      7.26 o 
  -9   1   8        0.67       14.63      6.46 o 
  -8   1   8       15.00       12.05      5.84 o 
  -7   1   8       60.69       72.03      6.31 o 
  -6   1   8        7.28       14.07      5.33 o 
  -5   1   8       32.88       35.75      6.48 o 
  -4   1   8        0.20        8.47      3.69 o 
  -3   1   8       16.83       19.22      3.88 o 
  -2   1   8       15.39       13.85      3.73 o 
  -1   1   8        3.16        5.87      5.00 o 
   0   1   8       16.58       10.97      5.13 o 
   1   1   8        0.40        0.74      5.50 o 
   2   1   8        1.11        1.36      6.03 o 
  -9   2   8        4.84       14.06      7.90 o 
  -8   2   8       89.90      124.30      7.33 o 
  -7   2   8        0.65       10.16      5.30 o 
  -6   2   8      142.78      152.03      7.30 o 
  -5   2   8      210.26      228.45      6.43 o 
  -4   2   8       68.41       73.91      4.29 o 
  -3   2   8      389.93      403.42      9.55 o 
  -2   2   8        6.37        7.10      3.67 o 
  -1   2   8      418.93      435.05      9.64 o 
   0   2   8       27.51       32.24      5.35 o 
   1   2   8       22.69       21.89      5.56 o 
   2   2   8       97.41       93.84      7.29 o 
  -9   3   8        5.36       11.32      6.40 o 
  -8   3   8      194.90      173.57      7.62 o 
  -7   3   8      214.16      201.41      7.56 o 
  -6   3   8       34.31       44.22      4.74 o 
  -5   3   8      144.88      157.76      5.92 o 
  -4   3   8      161.47      150.13      5.02 o 
  -3   3   8      124.46      137.93      5.41 o 
  -2   3   8      214.18      225.42      5.67 o 
  -1   3   8      160.37      154.89      8.04 o 
   0   3   8        0.25       -5.14      5.14 o 
   1   3   8       95.16      104.06      6.58 o 
   2   3   8        0.47       -5.45      6.16 o 
  -9   4   8       60.30       72.64     11.58 o 
  -8   4   8       44.60       50.66      6.75 o 
  -7   4   8      427.07      418.08     10.34 o 
  -6   4   8       29.37       20.86      4.61 o 
  -5   4   8      197.80      219.40      7.14 o 
  -4   4   8        1.17       -1.97      3.99 o 
  -3   4   8       24.13       14.13      3.82 o 
  -2   4   8       96.49       96.96      4.54 o 
  -1   4   8      292.36      296.51      8.04 o 
   0   4   8        0.04       -4.79      4.95 o 
   1   4   8      244.66      268.71      8.48 o 
   2   4   8       20.23       28.29      6.73 o 
  -9   5   8       15.00       17.83      7.48 o 
  -8   5   8       17.61       17.87      9.87 o 
  -7   5   8       52.47       53.92      5.18 o 
  -6   5   8      211.11      226.95      9.27 o 
  -5   5   8        0.11        2.91      4.37 o 
  -4   5   8       68.14       78.56      5.21 o 
  -3   5   8       22.87       16.58      3.84 o 
  -2   5   8       40.72       34.22      4.17 o 
  -1   5   8      103.82      104.82      5.86 o 
   0   5   8       26.96       20.38      5.30 o 
   1   5   8      134.34      130.87      7.22 o 
   2   5   8       77.86      101.63      9.04 o 
  -9   6   8        9.05       16.61      7.73 o 
  -8   6   8       17.22        7.43      6.95 o 
  -7   6   8        1.14        3.93      5.28 o 
  -6   6   8        3.54        2.27      4.58 o 
  -5   6   8      154.05      146.31      5.77 o 
  -4   6   8      280.27      280.88      6.92 o 
  -3   6   8       71.55       69.50      4.51 o 
  -2   6   8      324.63      333.48      6.81 o 
  -1   6   8      383.81      391.43      9.14 o 
   0   6   8       91.51      113.69      6.52 o 
   1   6   8      315.43      320.17      8.92 o 
   2   6   8       22.10       21.93      6.38 o 
  -9   7   8        2.05        5.12      7.87 o 
  -8   7   8      106.77      104.04      8.18 o 
  -7   7   8       66.51       67.21      6.15 o 
  -6   7   8       43.53       40.61      5.42 o 
  -5   7   8      322.54      317.22      8.47 o 
  -4   7   8      197.07      200.22      7.86 o 
  -3   7   8       12.73       15.21      4.03 o 
  -2   7   8       23.59       25.26      6.18 o 
  -1   7   8      225.78      234.93     12.13 o 
   0   7   8      121.46      133.06      6.69 o 
   1   7   8       84.32       76.17      6.56 o 
   2   7   8        0.10       -1.05      6.30 o 
  -9   8   8        4.36       15.38     11.82 o 
  -8   8   8      390.30      440.67     11.03 o 
  -7   8   8        1.34        4.66      5.18 o 
  -6   8   8      161.13      165.91      6.94 o 
  -5   8   8        0.02        1.62      3.49 o 
  -4   8   8       85.20       93.82      5.91 o 
  -3   8   8      424.18      454.12     17.87 o 
  -2   8   8        2.68       -0.22      4.81 o 
  -1   8   8        5.65        9.41      5.03 o 
   0   8   8        1.26       -5.32      5.32 o 
   1   8   8       18.05        7.64      5.77 o 
  -9   9   8        9.13       15.97      7.84 o 
  -8   9   8       12.10       22.76      6.24 o 
  -7   9   8        0.09        2.14      5.46 o 
  -6   9   8       21.56       21.77      5.29 o 
  -5   9   8       30.35       36.82      4.99 o 
  -4   9   8      116.00      123.73      6.31 o 
  -3   9   8        9.03        6.84      4.94 o 
  -2   9   8       51.96       59.95     10.69 o 
  -1   9   8        4.25        4.75      5.98 o 
   0   9   8        1.64        0.61      5.47 o 
   1   9   8       13.69        8.72      5.35 o 
  -9  10   8        2.14        8.79      7.92 o 
  -8  10   8       66.67       51.99      6.59 o 
  -7  10   8      614.76      626.78     14.28 o 
  -6  10   8       33.70       45.75      5.93 o 
  -5  10   8       10.69       11.81      3.68 o 
  -4  10   8      405.52      412.82      8.51 o 
  -3  10   8       82.10       85.02      7.13 o 
  -2  10   8      246.78      286.50      9.55 o 
  -1  10   8       57.70       41.25      8.48 o 
   0  10   8       93.16       93.69      7.07 o 
   1  10   8       97.28      116.49     12.42 o 
  -9  11   8        8.96       14.48      7.58 o 
  -8  11   8      140.86      136.09      7.87 o 
  -7  11   8       76.37       77.48      6.55 o 
  -6  11   8       70.24       82.97      6.37 o 
  -5  11   8       33.02       32.30      4.00 o 
  -4  11   8       90.81       91.25      6.76 o 
  -3  11   8      120.73      139.57      7.97 o 
  -2  11   8       22.17       25.59      8.14 o 
  -1  11   8       72.00       82.61     13.37 o 
   0  11   8       65.11       67.43      6.25 o 
   1  11   8        4.45       12.78      7.27 o 
  -8  12   8        3.04        8.47      6.48 o 
  -7  12   8       27.82       22.01      6.15 o 
  -6  12   8       12.93        7.06      5.61 o 
  -5  12   8        3.57       -2.88      4.67 o 
  -4  12   8        0.13       -1.75      4.47 o 
  -3  12   8      167.73      194.19      8.66 o 
  -2  12   8        8.15        9.94      8.46 o 
  -1  12   8       63.10       70.78      8.57 o 
   0  12   8       89.71       77.90      6.69 o 
   1  12   8       70.99       95.07      8.57 o 
  -8  13   8       33.90       32.86      6.94 o 
  -7  13   8       79.00       66.36      6.70 o 
  -6  13   8      187.86      197.61      8.27 o 
  -5  13   8        7.41        8.50      4.10 o 
  -4  13   8       57.78       50.13      5.27 o 
  -3  13   8      125.34      133.33      6.46 o 
  -2  13   8      177.96      179.98     13.43 o 
  -1  13   8        4.24       -0.97      5.75 o 
   0  13   8       70.93       80.79      6.88 o 
   1  13   8        4.02        1.48      6.30 o 
  -8  14   8        0.19        4.49      6.92 o 
  -7  14   8       66.01       53.88      6.73 o 
  -6  14   8       12.59        8.04      6.82 o 
  -5  14   8        1.07        2.12      4.34 o 
  -4  14   8       33.60       31.96      5.01 o 
  -3  14   8        0.18        0.47      5.02 o 
  -2  14   8      137.25      141.65      8.34 o 
  -1  14   8        1.49       -1.45      6.72 o 
   0  14   8        0.72        0.44      6.37 o 
  -8  15   8        2.77       15.41      8.52 o 
  -7  15   8        0.38        8.51      7.85 o 
  -6  15   8      507.34      474.26     17.13 o 
  -5  15   8        9.13        7.24      4.37 o 
  -4  15   8       39.45       36.98      6.09 o 
  -3  15   8       98.53       92.09      6.03 o 
  -2  15   8       81.38       86.53      6.44 o 
  -1  15   8        9.52        0.90      6.80 o 
   0  15   8        6.61        6.68      6.39 o 
  -7  16   8       18.09        2.17      7.64 o 
  -6  16   8        1.03        5.64      7.10 o 
  -5  16   8        3.04        0.36      4.58 o 
  -4  16   8      108.42      110.69      8.79 o 
  -3  16   8       93.93       88.46      6.93 o 
  -2  16   8        0.01        0.68      5.37 o 
  -1  16   8       53.50       54.42      6.52 o 
   0  16   8        4.14        7.24      7.66 o 
  -7  17   8        0.29       -7.65      7.89 o 
  -6  17   8       68.17       67.53      8.34 o 
  -5  17   8       48.97       45.76      5.17 o 
  -4  17   8       47.82       52.98      5.76 o 
  -3  17   8       67.35       58.49      8.90 o 
  -2  17   8      110.55      107.26      8.19 o 
  -1  17   8       67.10       71.70      8.18 o 
  -6  18   8       45.70       53.06      8.69 o 
  -5  18   8       18.24       29.12     16.68 o 
  -4  18   8       15.76        9.84      5.34 o 
  -3  18   8      125.26      121.02      7.90 o 
  -2  18   8        4.49        4.24      6.08 o 
  -1  18   8       45.23       50.09      6.75 o 
  -6  19   8        0.25       -3.89      8.23 o 
  -5  19   8       13.63       15.83      8.71 o 
  -4  19   8        8.03       12.17      5.71 o 
  -3  19   8       18.76       16.12      7.10 o 
  -2  19   8        2.79        1.07      8.35 o 
  -4  20   8        0.84        3.28      5.94 o 
  -3  20   8      165.28      158.82      7.81 o 
  -9   1   9       18.98       24.77      7.31 o 
  -8   1   9       54.30       59.33      6.95 o 
  -7   1   9       81.81       85.45      7.06 o 
  -6   1   9        5.93       16.98      7.28 o 
  -5   1   9       90.99      102.61      9.40 o 
  -4   1   9       32.91       31.92      4.67 o 
  -3   1   9      135.46      136.84      5.50 o 
  -2   1   9       13.51        2.56      5.61 o 
  -1   1   9      132.12      129.20      7.11 o 
   0   1   9       58.18       57.19      6.86 o 
  -9   2   9        4.14       11.55      7.07 o 
  -8   2   9        0.11        9.61      6.53 o 
  -7   2   9       16.51       25.94      6.37 o 
  -6   2   9       42.89       46.66      6.60 o 
  -5   2   9       32.69       35.06      9.46 o 
  -4   2   9        3.36        5.90      4.19 o 
  -3   2   9       92.50       96.49      5.19 o 
  -2   2   9      193.39      182.01      7.30 o 
  -1   2   9        0.00       -3.83      5.47 o 
   0   2   9       48.76       54.87      6.55 o 
  -9   3   9        0.06        6.27      8.23 o 
  -8   3   9        1.29       11.00      7.45 o 
  -7   3   9       21.14       34.61      6.64 o 
  -6   3   9        7.74       17.38      5.17 o 
  -5   3   9       61.37       68.01      5.39 o 
  -4   3   9       63.28       69.76      4.95 o 
  -3   3   9      405.87      401.66      7.93 o 
  -2   3   9       58.96       57.80      6.20 o 
  -1   3   9      225.56      231.60      8.14 o 
   0   3   9       12.52        3.32      6.36 o 
  -9   4   9       77.86       88.52      9.19 o 
  -8   4   9      128.90      123.22     12.30 o 
  -7   4   9        8.98       15.05      6.29 o 
  -6   4   9       64.16       57.04      5.59 o 
  -5   4   9        7.64       18.30      7.12 o 
  -4   4   9       35.94       36.06      5.14 o 
  -3   4   9      357.81      367.21     11.24 o 
  -2   4   9       43.93       40.66      5.25 o 
  -1   4   9       17.97        8.54      6.07 o 
   0   4   9        3.71        7.17      6.12 o 
  -9   5   9        6.20       15.64      8.52 o 
  -8   5   9       24.07       28.23      8.15 o 
  -7   5   9       72.38       62.40      7.77 o 
  -6   5   9      146.64      141.53      5.30 o 
  -5   5   9       35.04       31.44      5.21 o 
  -4   5   9       34.36       35.64      5.30 o 
  -3   5   9       46.65       51.77      4.79 o 
  -2   5   9        0.01       -1.02      5.45 o 
  -1   5   9        0.03       -5.59      5.89 o 
   0   5   9       31.84       24.16      6.61 o 
  -9   6   9        5.70       21.82      8.66 o 
  -8   6   9       27.45       36.36      8.02 o 
  -7   6   9        4.14        3.99      6.21 o 
  -6   6   9      184.21      162.21      9.05 o 
  -5   6   9      279.83      283.85      8.61 o 
  -4   6   9      101.49      104.37      5.91 o 
  -3   6   9      138.93      137.23      5.63 o 
  -2   6   9       49.94       53.80      6.07 o 
  -1   6   9        0.08       -5.85      5.85 o 
   0   6   9        0.02       -6.19      6.19 o 
  -8   7   9       35.42       47.16      7.98 o 
  -7   7   9        3.93       19.77      8.83 o 
  -6   7   9        0.01       -3.26      3.26 o 
  -5   7   9      215.66      214.37      7.69 o 
  -4   7   9        0.07        2.90      5.73 o 
  -3   7   9       26.09       26.96      5.94 o 
  -2   7   9      333.69      328.00     12.26 o 
  -1   7   9       41.65       33.18      6.57 o 
   0   7   9       71.61       64.85      7.02 o 
  -8   8   9       26.65       30.91      8.16 o 
  -7   8   9        0.62        5.76      6.03 o 
  -6   8   9       28.26       19.42      5.81 o 
  -5   8   9       66.62       58.73      4.87 o 
  -4   8   9       16.85       19.21      6.83 o 
  -3   8   9       34.78       17.02      9.05 o 
  -2   8   9        1.46        0.74      7.19 o 
  -1   8   9       85.30       93.20     14.16 o 
   0   8   9        8.80        6.74      7.51 o 
  -8   9   9      150.55      168.74      8.70 o 
  -7   9   9        4.22        4.69      6.43 o 
  -6   9   9       48.91       48.87      7.65 o 
  -5   9   9        0.04       -3.16      4.22 o 
  -4   9   9        4.14        8.53      5.72 o 
  -3   9   9      120.81      150.74     11.26 o 
  -2   9   9       43.99       46.93      9.89 o 
  -1   9   9       27.39       12.29      7.38 o 
   0   9   9       10.64       10.84      8.31 o 
  -8  10   9        7.16        4.97      6.99 o 
  -7  10   9        1.56       -4.85      6.43 o 
  -6  10   9       20.51       22.18      6.45 o 
  -5  10   9       15.56        7.55      4.35 o 
  -4  10   9        7.93        7.42      5.80 o 
  -3  10   9       22.18       22.56      9.05 o 
  -2  10   9       22.81        1.57     20.87 o 
  -1  10   9        2.29       -7.07      7.84 o 
  -8  11   9       31.43       22.28      7.04 o 
  -7  11   9      123.41      120.38      7.72 o 
  -6  11   9        1.05       -1.73      6.23 o 
  -5  11   9      266.04      260.98      8.17 o 
  -4  11   9      110.89      127.87      6.58 o 
  -3  11   9        6.45        6.54      8.99 o 
  -2  11   9      224.40      244.39     12.94 o 
  -1  11   9        0.47       -7.94      7.94 o 
  -7  12   9        1.29        9.24      6.85 o 
  -6  12   9       22.46       25.26      6.64 o 
  -5  12   9        0.15        0.08      5.05 o 
  -4  12   9       58.76       67.20     10.32 o 
  -3  12   9        4.99       12.45      9.39 o 
  -2  12   9        1.42        4.06     12.83 o 
  -1  12   9       36.54       47.86     10.86 o 
  -7  13   9       37.03       28.10      7.36 o 
  -6  13   9       85.67       90.19      8.54 o 
  -5  13   9        6.37        5.13      5.05 o 
  -4  13   9       41.50       45.96      6.00 o 
  -3  13   9      118.72      142.82     14.15 o 
  -2  13   9        0.18       -5.76      8.95 o 
  -7  14   9        0.03        6.74      8.37 o 
  -6  14   9        0.26       -1.27      8.02 o 
  -5  14   9        6.95        9.26      5.35 o 
  -4  14   9      113.70      106.49      6.81 o 
  -3  14   9        0.11       -2.17     13.19 o 
  -2  14   9        5.31        3.61      9.63 o 
  -6  15   9       14.18       17.49      8.21 o 
  -5  15   9       11.97       17.95      5.34 o 
  -4  15   9        9.59       11.48      5.86 o 
  -3  15   9       34.82       43.40      7.51 o 
  -2  15   9        5.12        1.23      9.20 o 
  -5  16   9        0.30       -0.34      5.52 o 
  -4  16   9      144.48      154.43      7.56 o 
  -3  16   9        0.31        2.09      9.71 o 
  -8   0  10        5.15       10.90     10.28 o 
  -7   0  10      117.08      139.11     28.08 o 
  -6   0  10       13.12       13.46     10.05 o 
  -5   0  10      134.88      141.82     11.51 o 
  -4   0  10        2.94       -5.02      7.08 o 
  -3   0  10       51.31       56.29      9.70 o 
  -2   0  10       22.45       16.51      9.68 o 
  -8   1  10        0.00        8.11      7.68 o 
  -7   1  10       25.27       35.82      8.48 o 
  -6   1  10        1.34        5.86      7.11 o 
  -5   1  10       16.27       20.34      6.84 o 
  -4   1  10       93.12       96.03      5.95 o 
  -3   1  10        0.79       -0.10      6.41 o 
  -2   1  10        0.01       -1.91      6.33 o 
  -8   2  10       39.27       58.78      8.25 o 
  -7   2  10        0.91        6.38      9.25 o 
  -6   2  10      134.36      149.35      8.54 o 
  -5   2  10       30.02       25.90      6.18 o 
  -4   2  10       47.97       51.66     10.04 o 
  -3   2  10      158.18      146.49      8.10 o 
  -2   2  10        8.23        2.19      6.80 o 
  -8   3  10       38.51       49.21      8.64 o 
  -7   3  10       33.64       42.85      7.80 o 
  -6   3  10        1.47       14.91      7.06 o 
  -5   3  10        0.47        8.02      5.85 o 
  -4   3  10       41.46       40.97      6.15 o 
  -3   3  10       71.55       73.19      6.41 o 
  -2   3  10       25.69       19.46      6.83 o 
  -8   4  10        4.25       10.96      8.22 o 
  -7   4  10        7.45       10.39      8.41 o 
  -6   4  10      312.43      267.53     11.20 o 
  -5   4  10       53.71       58.97      6.87 o 
  -4   4  10       21.99       22.00     10.85 o 
  -3   4  10       42.06       39.83      6.26 o 
  -2   4  10       54.46       52.53      7.96 o 
  -7   5  10      113.27      123.58     10.54 o 
  -6   5  10        2.11       -0.64      6.31 o 
  -5   5  10       53.61       55.44      6.75 o 
  -4   5  10       23.17       19.54      6.74 o 
  -3   5  10       27.43       23.13      6.71 o 
  -2   5  10        0.60       -8.82      8.82 o 
  -7   6  10        0.04       14.08      8.19 o 
  -6   6  10       40.03       39.95      4.86 o 
  -5   6  10        5.26        7.32      7.55 o 
  -4   6  10        2.61        8.25      6.58 o 
  -3   6  10        4.03        2.35     14.59 o 
  -2   6  10        0.03        2.04      8.29 o 
  -7   7  10        6.21        5.49      8.45 o 
  -6   7  10       65.89       59.50      6.42 o 
  -5   7  10       35.66       57.50     13.37 o 
  -4   7  10        0.52       -4.95      9.32 o 
  -3   7  10       79.64       78.86     11.03 o 
  -2   7  10       27.28       24.18      8.73 o 
  -7   8  10        2.30       -2.65      7.01 o 
  -6   8  10       33.47       43.38      4.95 o 
  -5   8  10       16.11       14.90      6.99 o 
  -4   8  10       67.64       81.01      7.65 o 
  -3   8  10      152.52      152.65     12.17 o 
  -6   9  10        0.60        0.71      4.84 o 
  -5   9  10        0.00        9.14      5.35 o 
  -4   9  10       19.88       25.96     10.39 o 
  -3   9  10       27.41       22.31     23.94 o 
  -6  10  10       47.93       39.21      4.72 o 
  -5  10  10      220.62      229.53     11.89 o 
  -4  10  10       27.66        7.23     18.73 o 
  -5  11  10       18.98       23.02      6.08 o 
  -4  11  10       27.71       27.39     27.81 o 
                                                 
